# Supplementary material for: Study of Mitogenomes Provides Implications for the Phylogenetics and Evolution of the Infraorder Muscomorpha in Diptera
Source: Ecol Evol. 2025 Jan 16;15(1):e70832. doi: 10.1002/ece3.70832 (PMC11739608; doi:10.1002/ece3.70832)
Supplement: Supplementary file 1 — Data S1 [file ECE3-15-e70832-s005.txt]

BioGeoBEARS result file of Name
[TAXON]
1	Shuang9	ABCDEF
2	Shuang8	B
3	Shuang7	C
4	Shuang5	BC
5	Shuang4	BC
6	Shuang30	BC
7	Shuang28	ABCDEF
8	Shuang25	ABCDEF
9	Shuang24	ABC
10	Shuang20	C
11	Shuang16	ABCDEF
12	Shuang14	ABCDEF
13	Shuang13	ABCDEF
14	Shuang11	BCDEF
15	Shuang10	ABCDE
16	Shuang1	C
17	OX465287	B
18	OX457084	B
19	OX451350	B
20	OX030954	B
21	OW799239	BE
22	OW569402	BF
23	OW121746	AB
24	OV050035	B
25	OU612049	B
26	OP612805	BC
27	OL322703	AB
28	NC_072701	B
29	NC_072285	B
30	NC_072207	C
31	NC_071919	B
32	NC_071917	CD
33	NC_071819	B
34	NC_071733	BC
35	NC_070050	BC
36	NC_069296	B
37	NC_068710	ABDEF
38	NC_068222	B
39	NC_068095	C
40	NC_067856	C
41	NC_067057	BC
42	NC_065378	ABDEF
43	NC_065368	C
44	NC_065363	B
45	NC_064390	BC
46	NC_063942	D
47	NC_063664	B
48	NC_063616	C
49	NC_063098	BE
50	NC_061211	AB
51	NC_060541	B
52	NC_059903	B
53	NC_059897	C
54	NC_059872	B
55	NC_059871	B
56	NC_059868	B
57	NC_059851	ABCDEF
58	NC_059850	B
59	NC_059721	C
60	NC_058580	BCE
61	NC_056116	BCD
62	NC_053939	ABCDEF
63	NC_053887	B
64	NC_053684	ABDEF
65	NC_053674	B
66	NC_053667	B
67	NC_053661	ABEF
68	NC_051891	C
69	NC_051551	BE
70	NC_050317	B
71	NC_050316	BE
72	NC_050314	B
73	NC_050312	BE
74	NC_046479	AB
75	NC_045882	ABDEF
76	NC_045881	BE
77	NC_045239	B
78	NC_044702	F
79	NC_044652	EF
80	NC_042781	ABDEF
81	NC_042379	A
82	NC_041079	BF
83	NC_041073	DEF
84	NC_037910	ABCD
85	NC_037368	ABDEF
86	NC_037195	BCE
87	NC_034924	C
88	NC_034923	C
89	NC_030246	ABCDF
90	NC_029812	AB
91	NC_028412	BCD
92	NC_028226	BE
93	NC_026996	BC
94	NC_026866	B
95	NC_026196	B
96	NC_024856	ABCEF
97	NC_024855	ABCDEF
98	NC_024511	ABCDEF
99	NC_016865	D
100	NC_016713	BC
101	NC_013932	BE
102	NC_009733	ABCDEF
103	NC_008755	D
104	NC_008754	D
105	NC_005333	ABCE
106	NC_001322	A
107	MZ826152	A
108	MT920421	BE
109	MT795181	B
110	MT628581	B
111	MT584144	B
112	MT528242	B
113	MT483689	B
114	MT462165	C
115	MT462160	B
116	MT410821	BE
117	MT410810	BE
118	MK994187	ABCEF
119	MK913844	ABCE
120	MK644824	C
121	MK644823	B
122	MK609854	A
123	MK353462	BCDEF
124	MF774217	ABE
125	MF774216	ABCDEF
126	MF774215	BC
127	KX372560	BE
128	KX372558	C
129	KT225300	B
130	KT225296	B
131	HQ872008	D
[TREE]
Tree=(103:194.661958,(((68:100.087845,(6:68.158701,40:68.158701):31.929144):79.006001,(17:173.789279,((10:97.82108,63:97.82108):69.127588,(130:132.498907,(77:104.775421,(16:63.270974,129:63.270974):41.504446):27.723487):34.449761):6.840612):5.304566):6.969756,(((52:94.417932,62:94.417932):43.562954,(45:100.863909,69:100.863909):37.116977):24.405537,((124:102.454693,126:102.454693):47.37067,((60:8…
[RESULT]
BAYAREALIKE+j results:
node 132: C 90.217667 BC 6.899507 B 2.612442 CD 0.033787 CE 0.032995 AC 0.032994 CF 0.032994 BD 0.025849 BE 0.025707 AB 0.025707 BF 0.025707 BCD 0.004358 BCE 0.004334 ABC 0.004334 BCF 0.004334 D 0.003050 E 0.002827 A 0.002827 F 0.002827 BDE 0.000740 ABD 0.000740 BDF 0.000740 ABE 0.000735 BEF 0.000735 ABF 0.000735 CDE 0.000108 ACD 0.000108 CDF 0.000108 ACE 0.000105 CEF 0.000105 ACF 0.000105 DE 0.0…
node 133: C 90.058388 BC 4.922656 B 4.542774 CD 0.052553 CE 0.046708 AC 0.046700 CF 0.046698 BD 0.039826 BE 0.039592 AB 0.039591 BF 0.039591 D 0.027475 E 0.023075 A 0.023068 F 0.023066 BCD 0.003825 BCE 0.003796 ABC 0.003795 BCF 0.003795 BDE 0.001123 ABD 0.001123 BDF 0.001123 ABE 0.001115 BEF 0.001115 ABF 0.001115 DE 0.000888 AD 0.000888 DF 0.000888 AE 0.000789 EF 0.000789 AF 0.000789 CDE 0.000127…
node 134: B 93.084854 C 2.770022 BC 1.432040 BD 0.585082 BE 0.584839 AB 0.584838 BF 0.584838 D 0.036893 E 0.036576 A 0.036576 F 0.036576 CD 0.033477 CE 0.033267 AC 0.033267 CF 0.033267 BDE 0.011542 ABD 0.011542 BDF 0.011542 ABE 0.011536 BEF 0.011536 ABF 0.011536 BCD 0.002444 BCE 0.002443 ABC 0.002443 BCF 0.002443 DE 0.001075 AD 0.001075 DF 0.001075 AE 0.001069 EF 0.001069 AF 0.001069 CDE 0.000964…
node 135: B 95.402184 C 2.468817 BC 0.619802 BD 0.338112 BE 0.338110 AB 0.338110 BF 0.338110 CD 0.016781 CE 0.016781 AC 0.016781 CF 0.016781 D 0.016548 E 0.016547 F 0.016547 A 0.016547 BDE 0.003164 ABD 0.003164 BDF 0.003164 ABE 0.003164 ABF 0.003164 BEF 0.003164 BCD 0.000335 BCF 0.000335 ABC 0.000335 BCE 0.000335 DE 0.000250 DF 0.000250 AD 0.000250 AE 0.000250 EF 0.000250 AF 0.000250 CDE 0.000228…
node 136: B 99.713043 C 0.090883 BC 0.046685 BD 0.034180 BE 0.034174 AB 0.034174 BF 0.034174 D 0.002379 E 0.002376 A 0.002376 F 0.002376 CD 0.000519 CE 0.000519 AC 0.000519 CF 0.000519 BDE 0.000120 ABD 0.000120 BDF 0.000120 ABE 0.000120 BEF 0.000120 ABF 0.000120 DE 0.000034 AD 0.000034 DF 0.000034 AE 0.000034 EF 0.000034 AF 0.000034 BCD 0.000032 BCE 0.000032 ABC 0.000032 BCF 0.000032 CDE 0.000007…
node 137: B 99.898804 C 0.018218 BC 0.017433 BD 0.015087 BE 0.015053 AB 0.015053 BF 0.015053 D 0.001167 E 0.001135 A 0.001135 F 0.001135 CD 0.000112 CE 0.000111 AC 0.000111 CF 0.000111 DE 0.000024 AD 0.000024 DF 0.000024 AE 0.000024 EF 0.000024 AF 0.000024 BDE 0.000014 ABD 0.000014 BDF 0.000014 ABE 0.000014 BEF 0.000014 ABF 0.000014 BCD 0.000009 BCE 0.000009 ABC 0.000009 BCF 0.000009 CDE 0.000002…
node 138: B 99.722565 C 0.231874 BC 0.010268 BD 0.005717 BE 0.005301 AB 0.005299 BF 0.005298 D 0.003485 E 0.002584 A 0.002582 F 0.002582 CD 0.000725 CE 0.000514 AC 0.000514 CF 0.000514 DE 0.000027 AD 0.000027 DF 0.000027 AE 0.000017 EF 0.000017 AF 0.000017 CDE 0.000005 ACD 0.000005 CDF 0.000005 ACE 0.000004 CEF 0.000004 ACF 0.000004 BDE 0.000002 ABD 0.000002 BDF 0.000002 ABE 0.000002 BEF 0.000002…
node 139: B 99.697533 C 0.249683 D 0.016887 BC 0.006326 E 0.004912 A 0.004893 F 0.004889 BD 0.003718 BE 0.002432 AB 0.002424 BF 0.002423 CD 0.001077 CE 0.000517 AC 0.000517 CF 0.000516 DE 0.000287 AD 0.000287 DF 0.000287 AE 0.000094 EF 0.000094 AF 0.000094 ADE 0.000012 ADF 0.000012 DEF 0.000012 AEF 0.000011 CDE 0.000008 ACD 0.000008 CDF 0.000008 ACE 0.000005 CEF 0.000005 ACF 0.000005 BDE 0.000003…
node 140: B 95.888809 C 3.591920 D 0.135172 CD 0.121536 CE 0.036563 AC 0.036469 CF 0.036447 BC 0.022827 E 0.022545 A 0.022370 F 0.022334 BD 0.016936 BE 0.009436 AB 0.009378 BF 0.009373 DE 0.001820 AD 0.001819 DF 0.001818 ACF 0.001766 ACE 0.001766 CEF 0.001765 ACD 0.001656 CDF 0.001656 CDE 0.001656 AE 0.000547 EF 0.000546 AF 0.000545 ACEF 0.000143 ACDF 0.000049 ACDE 0.000049 CDEF 0.000049 AEF 0.00…
node 141: B 88.318336 BC 2.035067 BE 2.022890 BD 1.859491 AB 1.858344 BF 1.858273 BCE 0.080300 C 0.077767 BCD 0.074045 ABC 0.073965 BCF 0.073961 BDE 0.073561 ABE 0.073487 BEF 0.073483 E 0.071442 ABD 0.067512 BDF 0.067509 ABF 0.067443 D 0.067103 A 0.066247 F 0.066231 CE 0.045490 CD 0.044095 AC 0.043480 CF 0.043469 DE 0.041777 AE 0.041227 EF 0.041212 AD 0.039987 DF 0.039977 AF 0.039462 CDE 0.032511…
node 142: B 94.129570 BC 2.522213 BE 2.505300 C 0.191274 E 0.172488 BD 0.101488 AB 0.101197 BF 0.101177 BCE 0.066841 BCD 0.010977 ABC 0.010903 BCF 0.010900 BDE 0.010853 ABE 0.010787 BEF 0.010783 CE 0.006797 D 0.005551 A 0.005289 F 0.005284 CD 0.002700 AC 0.002498 CF 0.002494 DE 0.002400 AE 0.002225 EF 0.002219 ABD 0.000823 BDF 0.000823 ABF 0.000818 ABCD 0.000241 BCDF 0.000241 ABCF 0.000237 ABDE 0…
node 143: B 99.043533 BC 0.305497 BE 0.293856 C 0.071851 BD 0.051264 AB 0.050459 BF 0.050370 E 0.037922 D 0.013182 A 0.009360 F 0.009286 CE 0.005484 CD 0.005472 AC 0.004044 CF 0.004019 DE 0.003656 AD 0.003081 DF 0.003065 AE 0.002485 EF 0.002444 AF 0.002059 ACD 0.001822 CDF 0.001817 CDE 0.001736 BCE 0.001727 ADF 0.001424 ACDEF 0.001423 ADE 0.001375 DEF 0.001362 ACF 0.001316 ACE 0.001265 CEF 0.0012…
node 144: B 88.888313 BC 3.929357 BE 2.770942 AB 2.768612 ABE 0.305334 C 0.236605 BD 0.160311 BF 0.160153 E 0.140942 A 0.140395 BCE 0.116751 ABC 0.116625 AE 0.060937 BCD 0.024023 BCF 0.023982 BDE 0.018157 ABD 0.018141 BEF 0.018132 ABF 0.018117 CE 0.008685 AC 0.008632 ABDE 0.007914 ABEF 0.007897 D 0.006930 F 0.006814 ABCE 0.005845 CD 0.003247 CF 0.003178 DE 0.002858 AD 0.002851 EF 0.002814 AF 0.00…
node 145: BC 52.467228 B 35.564400 BCE 2.624190 BCD 2.622490 BE 2.255465 BD 2.254032 C 0.968995 BCDE 0.159951 CE 0.119223 CD 0.119035 ABC 0.110356 BCF 0.110317 BDE 0.110265 AB 0.088855 BF 0.088826 E 0.078193 D 0.077955 ABE 0.018738 BEF 0.018732 ABD 0.018726 BDF 0.018719 ABCE 0.013946 BCEF 0.013941 ABCD 0.013937 BCDF 0.013932 CDE 0.008555 AC 0.004696 CF 0.004689 DE 0.004636 A 0.002797 F 0.002790 A…
node 146: BE 70.222107 B 28.759560 E 0.878821 BCE 0.025245 ABE 0.019601 BDE 0.019600 BEF 0.019600 BC 0.014512 AB 0.011520 BF 0.011520 BD 0.011520 CE 0.001460 AE 0.000769 DE 0.000768 EF 0.000768 C 0.000668 A 0.000458 D 0.000458 F 0.000458 ABC 0.000063 BCD 0.000063 BCF 0.000063 ABD 0.000049 ABF 0.000049 BDF 0.000049 ACE 0.000022 CDE 0.000021 CEF 0.000021 ABCE 0.000017 BCDE 0.000017 BCEF 0.000017 AC…
node 147: B 76.528915 BE 17.054743 BC 0.964953 AB 0.888770 BF 0.888765 BD 0.888765 BCE 0.285481 BDE 0.274399 ABE 0.274399 BEF 0.274398 E 0.122901 C 0.098835 A 0.086389 D 0.086384 F 0.086383 CE 0.066750 AE 0.057123 DE 0.057119 EF 0.057118 AC 0.053360 CD 0.053356 CF 0.053355 AD 0.044575 AF 0.044575 DF 0.044571 ACE 0.035726 CDE 0.035723 CEF 0.035722 ACD 0.033469 ACF 0.033468 CDF 0.033464 ACDF 0.0289…
node 148: B 79.914078 BE 19.010378 E 0.243758 BC 0.168412 AB 0.087500 BF 0.087498 BD 0.087497 C 0.046395 BCE 0.034188 CE 0.022142 AC 0.019546 CD 0.019540 CF 0.019538 BDE 0.018509 BEF 0.018509 ABE 0.018509 ACD 0.012499 ACF 0.012498 CDF 0.012495 ACDF 0.009808 A 0.008027 D 0.008012 F 0.008008 AE 0.006750 DE 0.006744 EF 0.006742 ACE 0.006464 CDE 0.006462 CEF 0.006461 AD 0.005957 AF 0.005955 DF 0.0059…
node 149: C 62.731659 B 18.623512 BC 18.350380 BE 0.057398 BF 0.057216 AB 0.057216 BD 0.057215 CE 0.010493 AC 0.010487 CF 0.010487 CD 0.010487 BCE 0.002774 ABC 0.002767 BCF 0.002767 BCD 0.002767 E 0.002442 D 0.002440 A 0.002440 F 0.002440 ABE 0.000384 BEF 0.000384 BDE 0.000384 ABF 0.000383 ABD 0.000382 BDF 0.000382 ACE 0.000024 CEF 0.000024 CDE 0.000024 ACF 0.000024 ACD 0.000024 CDF 0.000024 AE 0…
node 150: C 99.616005 BC 0.169428 B 0.167110 CE 0.006977 AC 0.006975 CF 0.006975 CD 0.006975 E 0.004375 D 0.004375 A 0.004375 F 0.004375 BE 0.000456 AB 0.000455 BF 0.000455 BD 0.000455 AE 0.000023 EF 0.000023 DE 0.000023 AF 0.000023 AD 0.000023 DF 0.000023 BCE 0.000019 ABC 0.000019 BCF 0.000019 BCD 0.000019 ABE 0.000002 BEF 0.000002 BDE 0.000002 ABF 0.000002 ABD 0.000002 BDF 0.000002 ACE 0.000001…
node 151: B 52.718056 C 45.088707 BC 1.587214 BE 0.119825 AB 0.116414 BF 0.116414 BD 0.116389 CE 0.019233 AC 0.019201 CF 0.019200 CD 0.019200 E 0.013527 D 0.013503 A 0.013503 F 0.013503 ABE 0.000875 BEF 0.000875 BDE 0.000875 ABF 0.000839 ABD 0.000839 BDF 0.000839 AE 0.000080 EF 0.000080 DE 0.000080 AF 0.000079 AD 0.000079 DF 0.000079 BCE 0.000078 ABC 0.000078 BCF 0.000078 BCD 0.000078 ACE 0.00002…
node 152: B 52.362259 C 44.608707 BC 2.661299 BE 0.081415 AB 0.077027 BF 0.077027 BD 0.076995 CE 0.007000 AC 0.006908 CF 0.006908 CD 0.006906 E 0.005431 D 0.005380 A 0.005379 F 0.005379 ABE 0.000686 BEF 0.000686 BDE 0.000685 ABF 0.000642 ABD 0.000642 BDF 0.000642 BCE 0.000361 ABC 0.000349 BCF 0.000349 BCD 0.000349 AE 0.000066 EF 0.000066 DE 0.000066 AF 0.000065 AD 0.000065 DF 0.000065 ACE 0.00002…
node 153: BC 91.828987 B 7.700054 C 0.399875 BCE 0.015459 ABC 0.015280 BCF 0.015280 BCD 0.014875 BE 0.002238 AB 0.002187 BF 0.002187 BD 0.002121 CE 0.000254 AC 0.000253 CF 0.000253 CD 0.000240 D 0.000094 A 0.000090 F 0.000090 E 0.000090 ABE 0.000008 BEF 0.000008 ABF 0.000007 BDE 0.000007 ABD 0.000007 BDF 0.000007 ABCE 0.000005 BCEF 0.000005 ABCF 0.000005 BCDE 0.000005 ABCD 0.000005 BCDF 0.000005 …
node 154: BC 84.849426 B 8.853042 D 2.277190 C 0.901878 BCE 0.850333 ABC 0.849391 BCF 0.849391 BD 0.154824 BE 0.084910 AB 0.084699 BF 0.084699 BCD 0.030911 CD 0.015649 ABCE 0.011885 BCEF 0.011885 ABCF 0.011870 DE 0.009417 AD 0.009414 DF 0.009414 CE 0.008564 AC 0.008561 CF 0.008561 F 0.005657 A 0.005657 E 0.005655 ABE 0.001201 BEF 0.001201 ABF 0.001198 BDE 0.000625 ABD 0.000623 BDF 0.000623 ABCEF …
node 155: BC 82.302238 B 11.651395 BCE 1.021561 ABC 1.020240 BCF 1.020240 D 0.512053 C 0.408661 BE 0.283076 BF 0.282248 AB 0.282248 BCD 0.269071 BD 0.261236 ABCE 0.050829 BCEF 0.050829 ABCF 0.050754 ABE 0.045109 BEF 0.045109 ABF 0.044958 A 0.025801 F 0.025801 E 0.025797 CE 0.019846 AC 0.019837 CF 0.019837 BDE 0.018706 ABD 0.018644 BDF 0.018644 CD 0.018360 DE 0.014602 AD 0.014597 DF 0.014597 ABEF …
node 156: BC 68.549957 B 30.772951 C 0.321009 D 0.057092 BCE 0.037658 ABC 0.036817 BCF 0.036817 BE 0.030555 AB 0.028529 BF 0.028529 BD 0.017972 BCD 0.010473 A 0.008414 F 0.008414 E 0.008403 CE 0.006477 AC 0.006455 CF 0.006455 CD 0.004040 AE 0.001661 EF 0.001661 AF 0.001651 DE 0.001480 AD 0.001471 DF 0.001471 ACE 0.001224 CEF 0.001224 ACF 0.001214 ACEF 0.001076 AEF 0.000877 ADEF 0.000738 ACDEF 0.0…
node 157: BC 68.814064 B 30.349415 C 0.723346 BE 0.014949 AB 0.012294 BF 0.012294 BCE 0.011439 ABC 0.009980 BCF 0.009980 BD 0.008715 BCD 0.005602 CE 0.003488 AC 0.003459 CF 0.003459 D 0.002702 CD 0.002688 A 0.000707 F 0.000707 E 0.000701 ACEF 0.000680 ACE 0.000614 CEF 0.000614 ACF 0.000606 AEF 0.000544 ADEF 0.000542 ACDEF 0.000420 AE 0.000382 EF 0.000382 AF 0.000369 ADE 0.000327 DEF 0.000327 DE 0…
node 158: BC 56.584621 B 37.563068 C 3.446457 BCE 0.240364 BE 0.223876 ABC 0.203396 BCF 0.203395 BCD 0.200732 AB 0.177346 BF 0.177346 BD 0.173772 CE 0.069783 AC 0.069193 CF 0.069191 CD 0.068315 E 0.033458 D 0.032277 A 0.031755 F 0.031750 BEF 0.022475 ABE 0.022475 BDE 0.022324 ABF 0.016802 ABD 0.016688 BDF 0.016688 ACE 0.015498 CEF 0.015498 ACF 0.015321 CDE 0.015258 AE 0.015227 EF 0.015225 DE 0.01…
node 159: B 73.686440 C 14.891595 BC 10.783627 BE 0.200822 BF 0.083081 AB 0.083079 BD 0.082060 E 0.023674 D 0.019805 A 0.019775 F 0.019761 CE 0.007950 BEF 0.007609 ABE 0.007609 BDE 0.007565 AC 0.007222 CF 0.007217 CD 0.007154 AE 0.004669 EF 0.004667 DE 0.004633 AF 0.004238 AD 0.004207 DF 0.004205 ABF 0.003213 BDF 0.003194 ABD 0.003194 BCE 0.002981 ABEF 0.001429 BDEF 0.001423 ABDE 0.001423 BCF 0.0…
node 160: B 97.584953 BE 1.003361 C 0.658851 BC 0.520735 E 0.106521 BF 0.028201 BD 0.028182 AB 0.028178 A 0.006103 D 0.006010 F 0.005992 BDE 0.002702 BEF 0.002700 ABE 0.002694 CE 0.001293 AE 0.001254 DE 0.001251 EF 0.001250 AC 0.001245 CD 0.001243 CF 0.001238 AD 0.001055 AF 0.001055 DF 0.001051 BCE 0.000693 ADF 0.000270 BDF 0.000211 ABD 0.000211 ABF 0.000211 DEF 0.000188 AEF 0.000187 ADE 0.000186…
node 161: C 34.334721 B 18.201565 BC 11.584920 BE 5.451282 AB 5.451121 BF 5.451068 ABE 2.430140 BEF 2.430113 ABF 2.430043 ABEF 1.364997 AC 0.900778 CE 0.900717 CF 0.900609 A 0.898346 E 0.898314 F 0.898116 D 0.715028 BD 0.438862 AE 0.421191 AF 0.421135 EF 0.421114 CD 0.359190 BCE 0.320845 ABC 0.320836 BCF 0.320833 AEF 0.231950 BDE 0.166613 ABD 0.166611 BDF 0.166609 AD 0.117551 DE 0.117549 DF 0.117…
node 162: D 100.000000 BD 0.000000 CD 0.000000 B 0.000000 AD 0.000000 DE 0.000000 DF 0.000000 C 0.000000 A 0.000000 E 0.000000 F 0.000000 BC 0.000000 BE 0.000000 AB 0.000000 BF 0.000000 AC 0.000000 CE 0.000000 CF 0.000000 AE 0.000000 AF 0.000000 EF 0.000000 BCD 0.000000 BDE 0.000000 ABD 0.000000 BDF 0.000000 ACD 0.000000 CDE 0.000000 CDF 0.000000 BCE 0.000000 ABC 0.000000 BCF 0.000000 ABE 0.00000…
node 163: B 42.577408 C 16.932295 D 16.460501 BC 4.893761 BE 3.405678 AB 3.405396 BF 3.405376 BD 2.034320 A 1.003645 E 1.003568 F 1.003091 ABE 0.606655 BEF 0.606648 ABF 0.606603 AC 0.230130 CE 0.230073 CF 0.230037 AE 0.158013 AF 0.157980 EF 0.157953 ABEF 0.139965 AD 0.094375 DE 0.094359 DF 0.094338 CD 0.086916 BCE 0.082115 ABC 0.082109 BCF 0.082108 AEF 0.041744 BDE 0.017166 ABD 0.017164 BDF 0.017…
node 164: BC 59.766960 B 30.620035 BCD 1.482161 ABC 1.481989 BCF 1.481989 BD 1.043692 AB 1.043604 BF 1.043604 C 0.752960 ABD 0.168731 BDF 0.168731 ABF 0.168711 ABDF 0.087513 BCE 0.052347 CD 0.050220 AC 0.050099 CF 0.050099 ABCD 0.048957 BCDF 0.048957 ABCF 0.048949 BE 0.039676 D 0.036308 A 0.036185 F 0.036184 AD 0.026848 DF 0.026847 AF 0.026781 ADF 0.020050 ACD 0.011954 CDF 0.011954 ACF 0.011926 A…
node 165: B 99.888062 BC 0.048998 BD 0.015132 BF 0.015126 AB 0.015126 BE 0.013519 C 0.001209 D 0.000667 A 0.000658 F 0.000658 E 0.000629 BCD 0.000022 ABC 0.000022 BCF 0.000022 BCE 0.000020 CD 0.000012 AC 0.000012 CF 0.000012 CE 0.000011 AD 0.000008 DF 0.000008 AF 0.000008 DE 0.000007 AE 0.000007 EF 0.000007 BDF 0.000007 ABD 0.000007 ABF 0.000007 BDE 0.000006 BEF 0.000006 ABE 0.000006 ACD 0.000000…
node 166: B 99.314423 BC 0.502062 C 0.072504 BD 0.027779 BF 0.027770 AB 0.027770 BE 0.005434 D 0.005034 A 0.004396 F 0.004394 CD 0.001668 AC 0.001550 CF 0.001550 AD 0.000608 DF 0.000607 AF 0.000553 E 0.000458 CE 0.000203 BCD 0.000154 BCF 0.000154 ABC 0.000154 ADF 0.000121 ACD 0.000104 CDF 0.000104 ACF 0.000098 DE 0.000042 AE 0.000038 EF 0.000038 BDF 0.000031 ABD 0.000031 ABF 0.000031 BCE 0.000030…
node 167: B 98.707741 BF 1.177624 F 0.058136 BE 0.013108 BC 0.013095 BD 0.013095 AB 0.013095 E 0.000504 C 0.000504 D 0.000504 A 0.000504 EF 0.000281 CF 0.000281 DF 0.000281 AF 0.000281 BEF 0.000204 BCF 0.000204 BDF 0.000204 ABF 0.000204 BCE 0.000018 BDE 0.000018 ABE 0.000018 BCD 0.000018 ABC 0.000018 ABD 0.000018 CE 0.000004 DE 0.000004 AE 0.000004 CD 0.000004 AC 0.000004 AD 0.000004 CEF 0.000002…
node 168: B 99.944702 BF 0.037351 BE 0.003618 BC 0.003499 BD 0.003498 AB 0.003498 F 0.002571 E 0.000305 C 0.000299 D 0.000299 A 0.000299 EF 0.000009 CF 0.000009 DF 0.000009 AF 0.000009 BEF 0.000003 BCF 0.000003 BDF 0.000003 ABF 0.000003 CE 0.000002 DE 0.000002 AE 0.000002 CD 0.000002 AC 0.000002 AD 0.000002 BCE 0.000001 BDE 0.000001 ABE 0.000001 BCD 0.000001 ABC 0.000001 ABD 0.000001 CEF 0.000000…
node 169: B 99.975899 BE 0.004592 BF 0.004589 BC 0.004588 BD 0.004588 AB 0.004588 E 0.000228 F 0.000228 C 0.000228 D 0.000228 A 0.000228 CE 0.000001 EF 0.000001 DE 0.000001 AE 0.000001 CF 0.000001 CD 0.000001 DF 0.000001 AC 0.000001 AF 0.000001 AD 0.000001 BEF 0.000001 BCE 0.000001 BDE 0.000001 ABE 0.000001 BCF 0.000001 BDF 0.000001 ABF 0.000001 BCD 0.000001 ABC 0.000001 ABD 0.000001 CEF 0.000000…
node 170: B 99.982468 BE 0.003324 BF 0.003282 BC 0.003271 BD 0.003270 AB 0.003270 E 0.000222 F 0.000218 C 0.000218 D 0.000218 A 0.000218 CE 0.000002 EF 0.000002 DE 0.000002 AE 0.000002 CF 0.000002 CD 0.000002 DF 0.000002 AC 0.000002 AF 0.000002 AD 0.000002 BEF 0.000000 BCE 0.000000 BDE 0.000000 ABE 0.000000 BCF 0.000000 BDF 0.000000 ABF 0.000000 BCD 0.000000 ABC 0.000000 ABD 0.000000 CEF 0.000000…
node 171: B 99.993713 BE 0.002604 BF 0.001116 BC 0.000715 BD 0.000697 AB 0.000697 F 0.000144 E 0.000116 C 0.000067 D 0.000065 A 0.000064 EF 0.000000 CF 0.000000 DF 0.000000 AF 0.000000 CE 0.000000 DE 0.000000 AE 0.000000 CD 0.000000 AC 0.000000 AD 0.000000 BEF 0.000000 BCE 0.000000 BDE 0.000000 ABE 0.000000 BCF 0.000000 BDF 0.000000 ABF 0.000000 BCD 0.000000 ABC 0.000000 ABD 0.000000 CEF 0.000000…
node 172: B 99.855324 BE 0.072435 E 0.054540 BC 0.003452 BF 0.002847 AB 0.002801 BD 0.002796 C 0.001526 D 0.001050 F 0.000913 A 0.000908 CE 0.000409 DE 0.000319 AE 0.000289 EF 0.000289 CD 0.000014 CF 0.000013 AC 0.000013 DF 0.000010 AD 0.000010 AF 0.000009 BCE 0.000004 CDE 0.000004 ACE 0.000004 CEF 0.000004 BEF 0.000003 ABE 0.000003 BDE 0.000003 ADE 0.000003 DEF 0.000003 AEF 0.000003 BCF 0.000001…
node 173: B 99.955048 C 0.025023 BC 0.009052 E 0.002935 BE 0.001848 D 0.001599 BF 0.000983 AB 0.000980 BD 0.000781 A 0.000419 F 0.000415 CD 0.000225 AC 0.000190 CF 0.000189 CE 0.000076 AD 0.000053 DF 0.000053 AF 0.000032 DE 0.000030 AE 0.000018 EF 0.000018 ACD 0.000007 CDF 0.000007 ACF 0.000007 ADF 0.000006 CDE 0.000001 ACE 0.000001 CEF 0.000001 AEF 0.000001 ACDF 0.000001 ADE 0.000001 DEF 0.00000…
node 174: B 98.636108 C 0.766802 D 0.386640 E 0.035057 A 0.034726 F 0.033918 BC 0.021626 BE 0.017816 BF 0.017288 AB 0.017242 BD 0.009433 AC 0.003657 CF 0.003621 CE 0.003598 AF 0.002232 AE 0.002225 EF 0.002201 CD 0.001815 AD 0.001188 DF 0.001174 DE 0.001171 AEF 0.000234 ACF 0.000043 ACE 0.000043 CEF 0.000043 ABF 0.000012 BEF 0.000011 ABE 0.000011 ADF 0.000010 DEF 0.000010 ADE 0.000010 ACD 0.000007…
node 175: B 93.310112 C 4.190441 BC 0.730205 BD 0.390007 BE 0.390002 AB 0.389974 BF 0.389946 CD 0.027274 AC 0.027230 CE 0.027219 CF 0.027210 D 0.016945 A 0.016873 E 0.016857 F 0.016848 BDE 0.004370 ABD 0.004369 ABE 0.004369 BDF 0.004369 BEF 0.004369 ABF 0.004368 BCD 0.000475 BCE 0.000475 ABC 0.000475 BCF 0.000475 ACD 0.000410 CDE 0.000410 CDF 0.000410 ACE 0.000410 ACF 0.000410 CEF 0.000409 AD 0.0…
node 176: B 92.609200 C 5.360311 BC 0.634989 BE 0.298399 AB 0.297881 BD 0.297710 BF 0.297565 AC 0.024349 CE 0.024338 CD 0.024323 CF 0.024224 E 0.021486 A 0.021466 D 0.021443 F 0.021314 ABE 0.002634 BDE 0.002632 BEF 0.002630 ABD 0.002628 ABF 0.002626 BDF 0.002624 BCE 0.000380 ABC 0.000379 BCD 0.000379 BCF 0.000378 AE 0.000309 DE 0.000309 AD 0.000309 EF 0.000306 AF 0.000306 DF 0.000306 ACE 0.000276…
node 177: C 91.789658 BC 3.630070 AC 2.178177 AB 1.590176 B 0.516910 ABC 0.128488 A 0.079537 ABE 0.015119 ABD 0.015102 ABF 0.012104 CE 0.010227 CD 0.010226 CF 0.009985 BE 0.003243 BD 0.003239 BF 0.002641 AE 0.000619 AD 0.000619 AF 0.000518 BCE 0.000348 BCD 0.000348 BCF 0.000326 ABDE 0.000262 E 0.000229 D 0.000229 F 0.000217 ABEF 0.000201 ABDF 0.000201 ACE 0.000189 ACD 0.000189 ACF 0.000182 ABCE 0…
node 178: C 95.846107 B 1.604779 BC 1.350488 AB 0.832620 AC 0.146349 A 0.081128 CE 0.018344 CD 0.018332 BE 0.012707 BD 0.012681 ABE 0.012253 ABD 0.012229 CF 0.011428 ABF 0.008165 BF 0.008137 E 0.005041 D 0.005038 F 0.004311 ABC 0.003083 AE 0.001360 AD 0.001359 AF 0.000719 BCE 0.000487 BCD 0.000486 BCF 0.000369 ABDE 0.000345 BDE 0.000232 ABEF 0.000219 ABDF 0.000219 BEF 0.000155 BDF 0.000154 DE 0.0…
node 179: ABCDE 15.159377 ACDE 9.096862 ABCE 8.613133 ABCD 8.612263 BCDE 8.564594 ABC 5.026146 BCE 4.994533 BCD 4.994030 ABDE 3.769063 ACE 3.340828 ACD 3.340773 CDE 3.335543 BC 2.573388 ABE 2.298052 ABD 2.297408 BDE 2.264406 AB 1.221812 BE 1.203159 BD 1.202848 AC 1.040668 CE 1.039195 CD 1.039186 ABCDEF 0.602191 ADE 0.500238 B 0.452487 ACDEF 0.440526 ABCEF 0.259910 ABCDF 0.259879 BCDEF 0.258651 C …
node 180: B 23.256651 BC 14.196255 C 10.494188 AC 6.437495 CE 6.419030 CD 6.418910 ACE 4.457764 ACD 4.457623 CDE 4.444345 ACDE 3.457453 AB 2.806277 BE 2.569585 BD 2.565639 ADE 0.872312 ABC 0.492368 BCE 0.483587 BCD 0.483450 ABE 0.479867 ABD 0.479055 BDE 0.454608 AE 0.403464 AD 0.403374 DE 0.401624 A 0.294935 E 0.294612 D 0.294605 ABDE 0.225971 CF 0.223323 ACDEF 0.158243 ACF 0.155099 CEF 0.154637 …
node 181: C 61.370201 B 13.644169 BC 5.835010 AC 2.608974 CE 2.560245 CD 2.559935 AB 2.310943 BE 2.050603 BD 2.046288 ADE 0.660901 ABE 0.435344 ABD 0.434458 BDE 0.411400 AE 0.252405 AD 0.252214 DE 0.248980 ABDE 0.234634 CF 0.223679 A 0.201826 E 0.200671 D 0.200647 ACE 0.173915 ACD 0.173882 CDE 0.171026 BF 0.118430 ADEF 0.111266 ABC 0.040830 BCE 0.038292 AEF 0.038259 BCD 0.038252 ADF 0.038229 DEF …
node 182: C 58.081215 B 15.161614 BC 5.564350 AB 2.755349 BE 2.416682 BD 2.411091 AC 2.274096 CE 2.223014 CD 2.222705 BF 0.604085 ABE 0.574548 ABD 0.573225 BDE 0.543706 ADE 0.495118 CF 0.293874 ABDE 0.268572 AE 0.264684 AD 0.264434 DE 0.260586 ABF 0.219538 BEF 0.208233 BDF 0.207732 A 0.199867 E 0.191237 D 0.191027 ACE 0.121956 ACD 0.121931 CDE 0.119494 ABEF 0.099709 ABDF 0.099469 BDEF 0.097669 F …
node 183: C 66.833801 B 19.856628 BC 2.998610 AB 2.229898 BE 1.792467 BD 1.785621 BF 0.535410 ABE 0.290745 ABD 0.289642 A 0.287959 BDE 0.286524 E 0.253440 D 0.252828 AC 0.231204 AE 0.200390 AD 0.200103 DE 0.199198 ADE 0.192457 CE 0.178719 CD 0.178496 ABF 0.121600 BEF 0.120211 BDF 0.119756 ABDE 0.086881 F 0.082039 AF 0.042463 EF 0.042240 DF 0.042188 BDEF 0.035585 ABEF 0.035558 ABDF 0.035425 DEF 0.…
node 184: B 96.456039 BE 3.341511 E 0.124507 AB 0.017236 BC 0.017199 BD 0.017091 BF 0.017090 C 0.000952 A 0.000871 D 0.000867 F 0.000867 ABE 0.000834 BCE 0.000833 BDE 0.000828 BEF 0.000828 CE 0.000585 AE 0.000540 DE 0.000537 EF 0.000537 ABC 0.000028 ABD 0.000027 ABF 0.000027 BCD 0.000027 BCF 0.000027 BDF 0.000027 AC 0.000009 CD 0.000009 CF 0.000009 AD 0.000008 AF 0.000008 DF 0.000008 ACE 0.000005…
node 185: B 97.278175 BE 2.541034 E 0.143411 AB 0.007997 BC 0.007469 BD 0.007023 BF 0.007014 C 0.002341 A 0.000862 CE 0.000839 D 0.000801 F 0.000798 AE 0.000387 DE 0.000355 EF 0.000351 ABE 0.000268 BCE 0.000255 BDE 0.000235 BEF 0.000235 AC 0.000019 CD 0.000018 CF 0.000018 AD 0.000008 AF 0.000008 ACE 0.000008 DF 0.000008 CDE 0.000007 CEF 0.000007 ABC 0.000006 ABD 0.000006 ABF 0.000006 BCD 0.000005…
node 186: AB 82.442810 ABE 5.329071 B 4.941533 ABD 2.209664 ABF 2.209659 BE 0.627456 A 0.300586 BD 0.230787 BF 0.230787 BDE 0.202138 BEF 0.202138 BDEF 0.183702 ABDE 0.174330 ABEF 0.174329 BDF 0.077117 ABDF 0.072887 ABC 0.071867 AE 0.047116 AD 0.022455 AF 0.022454 ADEF 0.018850 DEF 0.018104 ADE 0.018085 AEF 0.018084 DE 0.015587 EF 0.015586 E 0.013200 DF 0.012307 BC 0.010297 ADF 0.009789 D 0.009205…
node 187: AB 57.653355 B 35.016674 BE 2.571235 ABE 2.285891 A 0.825872 BC 0.428140 ABC 0.379385 AE 0.119228 BD 0.104853 BF 0.104850 E 0.086246 ABD 0.085342 ABF 0.085339 BCE 0.064404 C 0.042452 AC 0.020690 ABCE 0.019615 CE 0.016687 BDE 0.016508 BEF 0.016508 D 0.005938 F 0.005937 AD 0.004870 AF 0.004868 ACE 0.004657 ABDE 0.004236 ABEF 0.004235 BDF 0.002707 DE 0.002399 EF 0.002398 BCD 0.002276 BCF 0…
node 188: B 92.344505 BC 7.343663 C 0.190365 AB 0.046667 BE 0.046351 BF 0.006576 BD 0.006576 ABC 0.002985 BCE 0.002968 AC 0.002032 CE 0.002031 E 0.000775 A 0.000775 D 0.000633 F 0.000633 BCD 0.000543 BCF 0.000543 CD 0.000443 CF 0.000443 ABE 0.000219 ACE 0.000041 ABD 0.000040 ABF 0.000040 BDE 0.000039 BEF 0.000039 AE 0.000013 ACD 0.000007 ACF 0.000007 CDE 0.000007 CEF 0.000007 BDF 0.000006 ABCE 0.…
node 189: B 91.977364 BC 6.803983 AB 0.338886 BE 0.336258 C 0.227936 A 0.049774 E 0.049742 AC 0.041820 CE 0.041799 AE 0.028171 ABC 0.027774 BCE 0.027579 ACE 0.017312 BD 0.007884 BF 0.007884 ABE 0.007786 CD 0.000618 CF 0.000618 D 0.000618 F 0.000618 BCD 0.000526 BCF 0.000526 AD 0.000402 AF 0.000402 DE 0.000402 EF 0.000402 ACD 0.000301 ACF 0.000301 CDE 0.000301 CEF 0.000301 ADE 0.000241 AEF 0.00024…
node 190: B 93.493805 C 4.924842 BC 1.105522 AB 0.101241 BE 0.101067 BD 0.100751 BF 0.100751 E 0.009195 A 0.009194 D 0.009183 F 0.009183 AC 0.008249 CE 0.008247 CD 0.008209 CF 0.008209 ABE 0.000257 ABD 0.000256 ABF 0.000256 BDE 0.000255 BEF 0.000255 BDF 0.000254 ABC 0.000103 BCE 0.000103 BCD 0.000103 BCF 0.000103 AE 0.000040 AF 0.000039 AD 0.000039 DE 0.000039 EF 0.000039 DF 0.000039 ACE 0.000027…
node 191: B 95.707634 C 2.556371 BC 1.675937 AB 0.013509 BE 0.013144 BD 0.012487 BF 0.012487 A 0.001273 E 0.001273 D 0.001231 F 0.001231 AC 0.000698 CE 0.000696 CD 0.000626 CF 0.000626 ABC 0.000150 BCE 0.000147 BCD 0.000140 BCF 0.000140 ABE 0.000025 ABD 0.000024 ABF 0.000024 BDE 0.000023 BEF 0.000023 BDF 0.000022 AE 0.000007 AD 0.000007 AF 0.000007 DE 0.000007 EF 0.000007 DF 0.000007 ACE 0.000002…
node 192: B 98.823120 BC 0.795029 C 0.349535 AB 0.010964 BE 0.007520 A 0.004279 E 0.004227 BD 0.001249 BF 0.001249 AE 0.000743 AC 0.000647 CE 0.000632 D 0.000183 F 0.000183 ABE 0.000079 ACE 0.000072 CD 0.000050 CF 0.000050 ABC 0.000040 BCE 0.000027 AD 0.000018 AF 0.000018 DE 0.000018 EF 0.000018 BCD 0.000006 BCF 0.000006 ABD 0.000006 ABF 0.000006 ADE 0.000004 AEF 0.000004 BDE 0.000004 BEF 0.00000…
node 193: B 99.886528 BC 0.068068 AB 0.018318 C 0.016102 BE 0.004856 BD 0.001619 BF 0.001618 A 0.000987 E 0.000666 D 0.000437 F 0.000437 AE 0.000081 AC 0.000067 CE 0.000052 ABE 0.000035 ABD 0.000018 ABF 0.000018 ABC 0.000016 ACE 0.000011 CD 0.000010 CF 0.000010 AD 0.000005 AF 0.000005 BDE 0.000005 BEF 0.000005 BCE 0.000005 DE 0.000004 EF 0.000004 DF 0.000003 BDF 0.000002 BCD 0.000002 BCF 0.000002…
node 194: B 99.545311 AB 0.300497 A 0.057243 BE 0.053503 BC 0.014742 C 0.008870 E 0.008305 AE 0.003186 BD 0.002003 BF 0.001995 AC 0.001464 CE 0.000809 D 0.000466 F 0.000464 ABE 0.000297 AD 0.000168 AF 0.000164 ACE 0.000129 DE 0.000068 EF 0.000067 ABC 0.000039 CD 0.000037 CF 0.000037 DF 0.000019 ADE 0.000017 BCE 0.000016 AEF 0.000015 ABD 0.000010 ABF 0.000010 CDE 0.000008 CEF 0.000008 ACD 0.000007…
node 195: B 99.904526 BE 0.047011 E 0.017716 C 0.011242 AB 0.009552 A 0.005303 BC 0.001630 CE 0.000578 AC 0.000543 BD 0.000520 BF 0.000449 AE 0.000341 D 0.000193 F 0.000181 DE 0.000040 EF 0.000032 ACE 0.000024 CD 0.000023 CF 0.000023 AD 0.000021 AF 0.000017 ABE 0.000008 ADE 0.000003 BCE 0.000003 DF 0.000002 CDE 0.000002 BDE 0.000002 CEF 0.000002 BEF 0.000002 AEF 0.000002 ACD 0.000002 ACF 0.000002…
node 196: B 95.236351 C 4.577256 BE 0.035788 E 0.023566 A 0.021162 AB 0.018606 D 0.017745 BD 0.013059 BC 0.012594 BF 0.009489 F 0.005923 AC 0.005110 CE 0.004297 CD 0.004281 AE 0.003120 AD 0.003006 DE 0.002998 CF 0.001964 AF 0.000823 EF 0.000823 DF 0.000817 ADE 0.000630 ADF 0.000148 DEF 0.000148 AEF 0.000148 ADEF 0.000032 ABE 0.000015 ACE 0.000014 ACD 0.000014 CDE 0.000013 BDE 0.000013 ABD 0.00000…
node 197: B 96.652908 C 3.314931 BE 0.005021 AB 0.003659 E 0.003324 BC 0.003305 BD 0.003223 A 0.003172 D 0.002962 BF 0.002948 F 0.002037 AC 0.000508 CD 0.000460 CE 0.000458 CF 0.000316 AE 0.000175 AD 0.000170 DE 0.000170 AF 0.000054 DF 0.000054 EF 0.000054 ADE 0.000030 ADF 0.000008 DEF 0.000008 AEF 0.000008 ABE 0.000005 BDE 0.000005 ABD 0.000005 BEF 0.000004 ABF 0.000004 BDF 0.000004 ADEF 0.00000…
node 198: B 98.034492 C 1.943514 BE 0.002820 AB 0.002690 BD 0.002656 BF 0.002639 D 0.002251 BC 0.002172 A 0.002025 E 0.001981 F 0.001885 CD 0.000195 AC 0.000192 CE 0.000186 CF 0.000177 AD 0.000020 DE 0.000019 AE 0.000019 DF 0.000013 AF 0.000012 EF 0.000012 BEF 0.000005 ABE 0.000005 BDE 0.000005 ABD 0.000005 ABF 0.000005 BDF 0.000005 ADE 0.000002 ACD 0.000001 CDE 0.000001 ACE 0.000001 CDF 0.000001…
node 199: B 99.524078 C 0.449739 D 0.016459 A 0.002664 E 0.001758 F 0.001698 BE 0.000758 BF 0.000659 AB 0.000545 BD 0.000512 BC 0.000415 AC 0.000093 EF 0.000084 CE 0.000084 AE 0.000084 CF 0.000084 AF 0.000083 CD 0.000051 DE 0.000046 AD 0.000046 DF 0.000046 AEF 0.000006 BEF 0.000001 CEF 0.000001 ACF 0.000001 ACE 0.000001 DEF 0.000001 ABE 0.000000 ABF 0.000000 BDE 0.000000 ADE 0.000000 ADF 0.000000…
node 200: BCDEF 23.418749 BDEF 10.391387 BCEF 7.980155 BCDE 7.980028 BCDF 7.979932 BEF 3.898504 BDE 3.898435 BDF 3.898369 BCE 3.386023 BCF 3.386002 BCD 3.385953 A 2.838470 BC 1.792891 BE 1.764059 BF 1.764037 BD 1.764007 AB 1.636813 CDEF 1.454672 B 1.019249 CEF 0.627944 CDF 0.627944 CDE 0.627877 DEF 0.485302 AC 0.433312 CF 0.342216 CD 0.342183 CE 0.342178 C 0.243572 AF 0.194665 AD 0.194630 AE 0.19…
node 201: C 15.916819 BDEF 13.097598 BC 10.983800 BEF 8.247177 BDE 8.247043 BDF 8.246744 BE 6.030243 BF 6.030048 BD 6.029964 B 5.525193 CF 0.983613 CD 0.983407 CE 0.983364 DEF 0.861972 BCE 0.767566 BCF 0.767540 BCD 0.767532 EF 0.537849 DF 0.537831 DE 0.537697 ABDEF 0.483306 F 0.389141 D 0.389016 E 0.389004 ABEF 0.237092 ABDE 0.237088 ABDF 0.237080 BCEF 0.146088 BCDE 0.146086 BCDF 0.146080 ABE 0.1…
node 202: B 28.261074 BE 10.642472 BF 10.641702 BD 10.641608 BC 8.392065 C 6.065132 BEF 4.728699 BDE 4.728643 BDF 4.728199 BDEF 2.173740 A 1.197945 F 0.708847 D 0.708176 E 0.708116 EF 0.522313 DF 0.522250 DE 0.522007 BCE 0.499352 BCF 0.499308 BCD 0.499308 CF 0.415336 CD 0.415190 CE 0.415139 DEF 0.341434 AB 0.307795 BCEF 0.090477 BCDE 0.090477 BCDF 0.090467 CEF 0.036292 CDF 0.036291 CDE 0.036282 B…
node 203: AB 77.263252 A 7.572149 B 6.466217 ABF 1.802803 ABE 1.802671 ABD 1.802533 BF 0.411944 BE 0.411940 BD 0.411878 AF 0.236073 AE 0.235954 AD 0.235936 BDEF 0.228924 BEF 0.170913 BDE 0.170881 BDF 0.170875 ABEF 0.063584 ABDF 0.063575 ABDE 0.063573 AEF 0.045293 ADF 0.045284 ADE 0.045257 ABC 0.035607 DEF 0.030296 ADEF 0.028839 EF 0.021541 DF 0.021518 DE 0.021470 F 0.018263 E 0.018206 D 0.018197 …
node 204: AB 44.373642 A 28.787720 B 23.334028 BE 0.748467 BF 0.748372 BD 0.748283 BEF 0.118558 BDE 0.118539 BDF 0.118516 AF 0.089389 AE 0.089091 AD 0.089045 ABE 0.084764 ABF 0.084751 ABD 0.084743 BDEF 0.068758 BC 0.060842 F 0.038557 E 0.038259 D 0.038215 EF 0.017356 DF 0.017310 DE 0.017248 DEF 0.014566 AC 0.012793 ABC 0.010550 C 0.006528 BCE 0.006377 BCF 0.006376 BCD 0.006376 BCEF 0.003006 BCDE …
node 205: A 99.455902 AB 0.502967 B 0.021904 AD 0.003145 AE 0.003143 AF 0.003043 AC 0.002400 F 0.002030 C 0.001916 D 0.001628 E 0.001619 BE 0.000054 BD 0.000054 BF 0.000049 BC 0.000035 ABE 0.000020 ABD 0.000020 ABF 0.000017 ABC 0.000013 EF 0.000008 CD 0.000006 DF 0.000005 CF 0.000005 DE 0.000005 CE 0.000005 BDE 0.000000 BEF 0.000000 BDF 0.000000 ADE 0.000000 AEF 0.000000 ADF 0.000000 BCD 0.000000…
node 206: AB 85.344604 B 3.380353 A 2.818490 ABE 1.710661 ABD 1.707679 ABF 1.568529 BDEF 0.744170 BDE 0.340329 BF 0.262938 BEF 0.262124 BD 0.256027 BE 0.256013 BDF 0.225980 AF 0.128758 EF 0.119036 F 0.106566 DEF 0.095417 AD 0.089818 AE 0.088473 ABDE 0.068470 DF 0.063935 AEF 0.055576 ABEF 0.051392 ABDF 0.046512 ADEF 0.045427 ADF 0.041330 ADE 0.034133 DE 0.024984 D 0.016889 E 0.014639 ABC 0.006766 …
node 207: F 95.625603 E 2.149405 EF 1.992896 C 0.046222 BF 0.028716 CF 0.028196 B 0.024503 BE 0.022629 CE 0.022217 AF 0.015059 A 0.014293 AE 0.011866 DF 0.005338 D 0.004886 DE 0.004207 BEF 0.000887 AB 0.000794 ABE 0.000738 ABF 0.000370 CEF 0.000189 AEF 0.000171 DEF 0.000155 BDE 0.000118 CD 0.000068 BC 0.000061 BDF 0.000059 AC 0.000053 BCE 0.000047 BD 0.000044 CDE 0.000041 ACE 0.000036 ADE 0.00002…
node 208: C 78.874657 B 20.062193 CD 0.489625 AB 0.321356 CF 0.048380 BF 0.037896 BD 0.034964 AC 0.031707 CE 0.023573 D 0.018127 BE 0.017928 F 0.017892 BC 0.011119 A 0.006083 E 0.002403 ABE 0.000360 CDF 0.000292 ACD 0.000285 ABF 0.000281 ABD 0.000281 CDE 0.000264 BEF 0.000046 BDF 0.000044 BDE 0.000043 ACF 0.000040 CEF 0.000038 ACE 0.000024 DF 0.000023 AF 0.000018 EF 0.000018 AD 0.000015 DE 0.0000…
node 209: C 78.317032 B 14.891288 D 3.440850 CD 2.244806 AB 0.668912 F 0.142892 A 0.041561 BD 0.038717 CF 0.036644 DF 0.030224 BF 0.030016 BE 0.021999 AC 0.020840 AD 0.019439 BC 0.012656 E 0.010840 ACD 0.007269 CDF 0.006102 CE 0.005853 DE 0.005353 CDE 0.002562 ABD 0.001249 ABE 0.000819 ABC 0.000433 ABF 0.000409 BCD 0.000278 BDE 0.000230 EF 0.000160 AF 0.000125 AE 0.000062 BEF 0.000050 BDF 0.00004…
node 210: F 41.219742 C 39.565929 B 13.049075 D 2.083500 E 1.250243 AB 0.862541 CD 0.737337 EF 0.493836 BF 0.222412 A 0.162180 AF 0.088695 AC 0.044149 BD 0.041310 BC 0.038320 BE 0.038133 BEF 0.026054 DF 0.016960 AD 0.014149 CE 0.007891 AE 0.007012 CF 0.004423 DE 0.003891 DEF 0.003879 BCD 0.003672 ABF 0.003118 ACD 0.002691 ABE 0.001334 ABD 0.001318 ABC 0.001309 AEF 0.001265 CDE 0.001243 BDF 0.0009…
node 211: AB 45.190750 B 26.071089 A 21.081108 F 1.412691 BE 0.855559 C 0.854417 BD 0.850558 BF 0.688816 BDEF 0.405326 BDE 0.389946 ABE 0.330980 ABD 0.326963 BEF 0.235523 BDF 0.197645 EF 0.180541 ABF 0.172533 AD 0.114692 AE 0.113415 D 0.105677 AF 0.093355 E 0.071950 CD 0.071610 DEF 0.034881 BC 0.032855 DE 0.023792 DF 0.019944 ABDE 0.012554 ABC 0.010495 ABEF 0.006488 ABDF 0.006314 BCD 0.005514 ADE…
node 212: AB 36.468334 A 29.122919 B 28.802563 BE 1.005067 BD 0.996808 BF 0.770071 F 0.605858 BDE 0.377852 C 0.366434 BDEF 0.350906 BEF 0.236791 BDF 0.200666 EF 0.157518 CD 0.061683 BC 0.053269 D 0.051898 AD 0.049075 AE 0.048935 E 0.040156 AF 0.037400 DEF 0.033689 ABE 0.032424 ABD 0.032035 DE 0.023914 DF 0.019951 ABF 0.017159 AC 0.008853 BCD 0.007438 BCDE 0.004334 BCE 0.004281 CF 0.002070 ABC 0.0…
node 213: B 96.943291 BE 2.884951 E 0.067180 AB 0.024907 BF 0.023056 BD 0.023052 BC 0.023052 AE 0.001594 A 0.001443 ABE 0.000944 BEF 0.000870 BDE 0.000870 BCE 0.000870 EF 0.000683 CE 0.000682 DE 0.000680 F 0.000414 C 0.000414 D 0.000411 ABF 0.000079 ABD 0.000079 ABC 0.000079 BDF 0.000072 BCF 0.000072 BCD 0.000072 AEF 0.000023 ADE 0.000023 ACE 0.000023 AF 0.000016 AC 0.000016 AD 0.000016 CEF 0.000…
node 214: B 99.832146 AB 0.048340 BE 0.030220 BD 0.028104 BF 0.028104 BC 0.027613 D 0.001020 F 0.001020 C 0.001020 E 0.001017 A 0.001010 ABE 0.000032 ABF 0.000030 ABD 0.000030 ABC 0.000030 BEF 0.000020 BDE 0.000020 BCE 0.000019 BDF 0.000018 BCD 0.000018 BCF 0.000018 AE 0.000015 AD 0.000015 AF 0.000015 AC 0.000015 DE 0.000014 EF 0.000014 DF 0.000014 CE 0.000014 CD 0.000014 CF 0.000014 AEF 0.000000…
node 215: B 97.797485 AB 0.527836 BE 0.299530 BD 0.272881 BF 0.272881 BC 0.266726 A 0.058898 E 0.051314 D 0.050764 F 0.050763 C 0.050317 AE 0.021612 AD 0.021374 AF 0.021373 AC 0.020579 DE 0.019566 EF 0.019566 DF 0.019426 CE 0.019061 CD 0.018949 CF 0.018948 AEF 0.007482 ADE 0.007482 ADF 0.007427 ACE 0.007008 DEF 0.006991 ACD 0.006953 ACF 0.006953 CEF 0.006533 CDE 0.006533 CDF 0.006501 ADEF 0.00292…
node 216: ABDEF 10.697210 ABEF 9.062208 ABDE 9.062208 BDEF 8.058942 ABDF 7.544055 ABE 6.865399 BEF 6.126834 BDE 6.126834 ABF 5.665225 ABD 5.665225 BDF 5.046558 BE 3.733015 AB 3.431509 BD 3.067191 BF 3.067191 B 1.295180 ADEF 0.687656 ADE 0.368041 AEF 0.368041 ADF 0.361468 DEF 0.356932 ABCDEF 0.249233 ABCEF 0.199935 ABCDE 0.199935 BCDEF 0.176568 ABCDF 0.169654 ABCE 0.154044 AE 0.150146 DE 0.146712 …
node 217: B 85.045715 BE 14.446907 E 0.451460 AB 0.026643 BF 0.008634 BD 0.008634 BC 0.002609 AE 0.002030 ABE 0.001502 DE 0.001420 EF 0.001420 CE 0.001045 BDE 0.000525 BEF 0.000525 BCE 0.000170 C 0.000132 D 0.000100 F 0.000100 ABD 0.000096 ABF 0.000096 A 0.000090 BDF 0.000033 ABC 0.000032 ADE 0.000015 AEF 0.000015 BCD 0.000011 BCF 0.000011 DEF 0.000009 ACE 0.000006 CDE 0.000004 CEF 0.000004 ABDE …
node 218: B 75.152885 BE 10.942032 AB 6.737716 BD 1.644023 BF 1.644023 ABE 1.134054 ABD 0.321366 ABF 0.321366 BEF 0.288736 BDE 0.288736 E 0.159102 ABDF 0.108837 A 0.090176 AE 0.084303 BDF 0.081821 AD 0.079937 AF 0.079937 BC 0.073261 ADF 0.069417 ADE 0.066288 AEF 0.066288 DE 0.059196 EF 0.059196 ADEF 0.057468 DF 0.056131 DEF 0.051630 D 0.050881 F 0.050881 ABDE 0.039966 ABEF 0.039966 ABC 0.012821 B…
node 219: B 91.396782 AB 6.927549 BE 0.836090 A 0.293116 BD 0.154450 BF 0.154450 ABE 0.047444 E 0.029574 ABD 0.018927 ABF 0.018927 BC 0.013154 D 0.012636 F 0.012636 AE 0.011870 AD 0.011130 AF 0.011130 BEF 0.005878 BDE 0.005878 DE 0.005794 EF 0.005794 DF 0.005408 DEF 0.003103 BDF 0.002315 ADF 0.002057 AEF 0.001977 ADE 0.001977 ABC 0.001834 C 0.001491 ADEF 0.001215 AC 0.001065 BCE 0.000473 CE 0.000…
node 220: B 99.527451 AB 0.328742 BE 0.044351 A 0.036865 BF 0.011113 BD 0.011113 E 0.007123 D 0.004832 F 0.004830 BC 0.003492 C 0.003131 AE 0.002415 AD 0.002164 AF 0.002164 EF 0.001457 DE 0.001457 DF 0.001397 AC 0.000674 CE 0.000573 CD 0.000568 CF 0.000568 DEF 0.000562 ADF 0.000473 AEF 0.000462 ADE 0.000462 ABE 0.000193 ADEF 0.000192 CDF 0.000126 CEF 0.000125 CDE 0.000125 ACF 0.000117 ACD 0.00011…
node 221: B 91.245148 BE 4.522307 BD 1.074825 BF 1.074778 BC 1.074777 E 0.104236 BDE 0.075006 BEF 0.075004 BCE 0.075004 D 0.061254 F 0.061204 C 0.061204 DE 0.051430 EF 0.051394 CE 0.051394 DF 0.036873 CD 0.036873 CF 0.036847 AB 0.031993 DEF 0.027076 CDE 0.027075 CEF 0.027056 CDF 0.021247 BDF 0.018581 BCD 0.018581 BCF 0.018579 CDEF 0.015347 BDEF 0.003637 BCDE 0.003637 BCEF 0.003637 ABE 0.001711 A …
node 222: B 95.450615 BE 4.026153 E 0.196123 BD 0.084806 BF 0.084779 BC 0.084778 AB 0.009304 D 0.008056 F 0.007907 C 0.007907 DE 0.004643 EF 0.004599 CE 0.004598 BDE 0.004137 BEF 0.004136 BCE 0.004136 DF 0.002228 CD 0.002227 CF 0.002206 A 0.000821 CDF 0.000820 ABE 0.000724 DEF 0.000504 CDE 0.000503 CEF 0.000500 BDF 0.000481 BCD 0.000481 AE 0.000481 BCF 0.000481 CDEF 0.000166 AD 0.000079 AF 0.0000…
node 223: B 99.935471 BD 0.015909 D 0.011001 BE 0.008809 AB 0.008723 BF 0.008722 BC 0.008722 E 0.000620 A 0.000618 F 0.000618 C 0.000618 DE 0.000029 AD 0.000029 DF 0.000029 CD 0.000029 AE 0.000004 EF 0.000004 CE 0.000004 AF 0.000004 AC 0.000004 CF 0.000004 BDE 0.000003 ABD 0.000003 BDF 0.000003 BCD 0.000003 ABE 0.000002 BEF 0.000002 BCE 0.000002 ABF 0.000002 ABC 0.000002 BCF 0.000002 ADE 0.000000…
node 224: B 97.756317 D 1.960192 BD 0.071466 BE 0.038555 AB 0.037777 BF 0.037766 BC 0.037765 E 0.008505 A 0.008462 F 0.008461 C 0.008456 DE 0.006392 DF 0.006372 AD 0.006372 CD 0.006363 AE 0.000055 EF 0.000055 CE 0.000055 AF 0.000055 CF 0.000055 AC 0.000055 DEF 0.000036 ADE 0.000036 ABE 0.000036 BEF 0.000036 BCE 0.000036 CDE 0.000036 ADF 0.000036 CDF 0.000036 ACD 0.000036 ABF 0.000035 ABC 0.000035…
node 225: B 99.969666 BE 0.005863 AB 0.005783 BF 0.005782 BD 0.005781 BC 0.005781 D 0.000263 E 0.000263 F 0.000263 A 0.000263 C 0.000263 DE 0.000002 DF 0.000002 EF 0.000002 AD 0.000002 AE 0.000002 AF 0.000002 CE 0.000002 CD 0.000002 CF 0.000002 AC 0.000002 ABE 0.000001 BDE 0.000001 BEF 0.000001 BCE 0.000001 ABD 0.000001 ABF 0.000001 ABC 0.000001 BDF 0.000001 BCD 0.000001 BCF 0.000001 DEF 0.000000…
node 226: B 96.363815 F 0.768818 D 0.752110 E 0.752109 DF 0.277752 EF 0.277752 DE 0.274562 BF 0.104990 BE 0.092696 BD 0.092694 DEF 0.089795 AB 0.059853 BC 0.059853 A 0.006979 C 0.006979 AF 0.001945 CF 0.001945 AD 0.001923 AE 0.001923 CD 0.001923 CE 0.001923 ADF 0.000797 AEF 0.000797 CDF 0.000797 CEF 0.000797 ADE 0.000791 CDE 0.000791 BEF 0.000595 BDF 0.000595 BDE 0.000527 ADEF 0.000314 CDEF 0.000…
node 227: B 99.991043 BF 0.004001 BE 0.001175 BD 0.001175 AB 0.001174 BC 0.001174 F 0.000089 D 0.000043 E 0.000043 A 0.000042 C 0.000042 DF 0.000000 EF 0.000000 AF 0.000000 CF 0.000000 DE 0.000000 AD 0.000000 CD 0.000000 AE 0.000000 CE 0.000000 AC 0.000000 BEF 0.000000 BDF 0.000000 ABF 0.000000 BCF 0.000000 BDE 0.000000 ABE 0.000000 BCE 0.000000 ABD 0.000000 BCD 0.000000 ABC 0.000000 DEF 0.000000…
node 228: B 99.603287 BF 0.306385 F 0.077734 BE 0.002578 BD 0.002577 AB 0.002534 BC 0.002534 DF 0.000430 EF 0.000430 D 0.000353 E 0.000353 A 0.000252 C 0.000252 AF 0.000118 CF 0.000118 BEF 0.000011 BDF 0.000011 ABF 0.000009 BCF 0.000009 DEF 0.000005 DE 0.000003 BDE 0.000001 ADF 0.000001 CDF 0.000001 AEF 0.000001 CEF 0.000001 AD 0.000001 CD 0.000001 AE 0.000001 CE 0.000001 ABE 0.000001 BCE 0.00000…
node 229: B 99.843903 F 0.053559 D 0.024802 E 0.024801 BF 0.023459 DF 0.007298 EF 0.007298 DE 0.007123 DEF 0.001833 BE 0.001241 BD 0.001238 AB 0.001084 BC 0.001084 A 0.000318 C 0.000318 AF 0.000081 CF 0.000081 AD 0.000075 AE 0.000075 CD 0.000075 CE 0.000075 ADE 0.000025 CDE 0.000025 ADF 0.000024 AEF 0.000024 CDF 0.000024 CEF 0.000024 ADEF 0.000008 CDEF 0.000008 BEF 0.000004 BDF 0.000004 ABF 0.000…
node 230: B 99.988907 BF 0.002071 F 0.001773 D 0.001015 E 0.001015 BE 0.001008 AB 0.000986 BC 0.000985 BD 0.000969 DF 0.000262 EF 0.000262 DE 0.000257 A 0.000186 C 0.000186 DEF 0.000076 AF 0.000005 CF 0.000005 AD 0.000004 AE 0.000004 CD 0.000004 CE 0.000004 ADE 0.000001 CDE 0.000001 ADF 0.000001 AEF 0.000001 CDF 0.000001 CEF 0.000001 AC 0.000001 ADEF 0.000001 CDEF 0.000001 BDE 0.000000 ABC 0.0000…
node 231: B 99.996841 BE 0.001546 AB 0.000337 BF 0.000311 BD 0.000309 BC 0.000299 F 0.000094 E 0.000077 D 0.000077 A 0.000046 C 0.000045 DE 0.000005 DF 0.000005 EF 0.000005 DEF 0.000001 AF 0.000000 AD 0.000000 AE 0.000000 CF 0.000000 CD 0.000000 CE 0.000000 AC 0.000000 ADE 0.000000 ADF 0.000000 AEF 0.000000 CDE 0.000000 CDF 0.000000 CEF 0.000000 BDE 0.000000 BEF 0.000000 ABE 0.000000 BCE 0.000000…
node 232: ABCDEF 23.572784 ABCDE 10.932013 BCDEF 10.808186 ABCDF 10.609564 ABCEF 9.899690 BCDE 4.525400 ABCD 4.447330 BCDF 4.403756 ABCE 4.153057 BCEF 4.110945 ABCF 4.044378 BCD 1.562678 BCE 1.460476 ABC 1.437585 BCF 1.424266 ABDEF 0.630254 BC 0.385153 ABDE 0.222877 BDEF 0.208841 ABDF 0.194328 ABEF 0.168141 ACDEF 0.116250 BDE 0.066231 ABD 0.062608 BDF 0.060100 ABE 0.053696 BEF 0.051148 ABF 0.0490…
node 233: BC 82.050041 BCD 6.413881 B 3.592940 BCE 2.368515 ABC 1.445046 BCF 0.927271 BD 0.727899 C 0.259594 BE 0.256190 BDE 0.223975 BCDE 0.209649 AB 0.157663 ABD 0.137005 ABDE 0.120944 ABCD 0.114740 ABE 0.097604 BDF 0.087867 BCDF 0.080742 BDEF 0.080659 BF 0.077845 CD 0.068274 ABDEF 0.061247 ABEF 0.060559 ABCE 0.051352 BEF 0.046459 ABDF 0.046159 BCEF 0.034240 ABF 0.025305 ABCF 0.019542 D 0.01132…
node 234: BC 77.260307 B 11.751451 BCD 4.969047 BD 1.798309 BCE 1.363872 C 0.519761 ABC 0.513484 BE 0.511466 AB 0.243754 BDE 0.224201 CD 0.159350 BCDE 0.110116 ABE 0.106986 ABD 0.084911 BCF 0.069090 D 0.049643 ABEF 0.033482 BEF 0.030368 ABDE 0.029955 BF 0.029795 ABCD 0.029366 BDEF 0.011565 ABF 0.011517 BDF 0.011442 ABCE 0.010251 A 0.007911 ABDEF 0.007407 AC 0.006198 BCDF 0.004645 BCEF 0.003950 AD…
node 235: B 86.039528 BC 7.030621 BE 2.629328 AB 1.261311 C 0.606454 A 0.587868 BD 0.557507 BCE 0.503571 ABE 0.251443 BCD 0.164454 BDE 0.093891 CD 0.072080 D 0.060781 ABC 0.034741 BCDE 0.029783 BEF 0.015128 BF 0.014885 ABD 0.008290 F 0.005060 E 0.003613 AC 0.003353 BCF 0.003324 BDEF 0.002530 AD 0.002455 ABF 0.002157 AF 0.001918 ABEF 0.001878 AE 0.001827 ABDE 0.001751 CF 0.001489 CE 0.001374 BCEF …
node 236: BE 87.605980 B 12.283091 E 0.082612 ABE 0.004705 BCE 0.004498 BEF 0.004476 BDE 0.003966 AB 0.001312 D 0.001305 F 0.001302 C 0.001301 A 0.001298 BC 0.001073 BF 0.001028 BD 0.000868 AE 0.000296 CE 0.000290 EF 0.000290 DE 0.000269 CF 0.000003 AF 0.000003 AC 0.000003 DF 0.000003 CD 0.000003 AD 0.000003 ABC 0.000001 ABF 0.000001 ABCE 0.000001 ABEF 0.000001 BCEF 0.000001 ABDE 0.000001 BCDE 0.…
node 237: BE 94.271057 B 2.939203 ABE 0.826019 BCE 0.824118 BEF 0.823878 E 0.088561 AB 0.047348 BC 0.046937 BF 0.046857 BDE 0.010131 ABCE 0.008487 ABEF 0.008485 BCEF 0.008464 ABC 0.005422 ABF 0.005413 BCF 0.005363 F 0.004220 C 0.004219 A 0.004216 AE 0.003019 EF 0.003011 CE 0.003010 CF 0.002160 AF 0.002159 AC 0.002159 ABCF 0.001657 ACF 0.000969 BD 0.000710 AEF 0.000532 ACE 0.000531 CEF 0.000530 AC…
node 238: BE 90.072090 B 9.867077 E 0.040253 ABE 0.005590 BCE 0.004096 BEF 0.003942 AB 0.002079 BC 0.000959 BF 0.000741 F 0.000566 C 0.000565 A 0.000557 AE 0.000268 BDE 0.000258 EF 0.000244 CE 0.000242 AF 0.000094 CF 0.000093 AC 0.000092 BD 0.000068 D 0.000020 ACF 0.000020 AEF 0.000015 ACE 0.000014 CEF 0.000013 DE 0.000011 ABC 0.000009 ABF 0.000009 BCF 0.000003 ACEF 0.000003 ABCF 0.000002 DF 0.00…
node 239: BE 89.250496 B 10.651376 E 0.079211 ABE 0.008655 AB 0.004388 BCE 0.001803 BEF 0.001126 BC 0.000960 BDE 0.000855 BF 0.000293 BD 0.000220 F 0.000101 C 0.000100 AE 0.000093 A 0.000091 D 0.000071 EF 0.000049 CE 0.000042 DE 0.000025 ABF 0.000006 AF 0.000006 ABC 0.000006 AC 0.000004 CF 0.000004 ABD 0.000003 AEF 0.000002 ACF 0.000001 BCF 0.000001 ACE 0.000001 BCD 0.000001 ABCF 0.000000 CEF 0.0…
node 240: ABEF 34.328312 ABE 25.065821 BEF 21.412014 BE 12.402636 ABF 1.919937 AB 1.057639 BF 0.743979 ABDEF 0.702050 ABDE 0.517978 BDEF 0.434299 BDE 0.294789 B 0.271157 AEF 0.211430 AF 0.082015 AE 0.080113 EF 0.076727 ABCEF 0.068584 ABDF 0.054268 ABCE 0.046451 BCEF 0.041141 ABD 0.035062 BCE 0.026676 BDF 0.022515 BD 0.017166 A 0.016301 F 0.016064 E 0.013209 ABCF 0.005655 ADEF 0.005370 ABC 0.00366…
node 241: ABCDE 48.887539 ABCD 16.886997 ABCE 9.012531 BCDE 8.078430 ABDE 3.638982 ABC 2.577620 BCD 2.216705 ABCDEF 1.536804 BCE 1.328150 ABD 1.123921 ACD 0.644817 ABE 0.599128 ABCDF 0.577877 BDE 0.532802 ABCEF 0.366326 BCDEF 0.326776 BC 0.247826 BCEF 0.171755 ABDEF 0.151420 BE 0.128007 AB 0.110254 ABCF 0.092455 BD 0.090419 BEF 0.079802 ABEF 0.078901 BCDF 0.076715 BDEF 0.069339 CD 0.060765 AC 0.0…
node 242: BCE 42.166340 BE 34.721523 BC 6.201492 ABCE 4.777570 ABE 4.057881 B 2.303855 ABC 1.175855 AB 1.048786 BCDE 0.730681 BDE 0.619495 C 0.474882 BEF 0.250780 BCEF 0.202483 ABD 0.190294 ABDE 0.178582 BCD 0.157575 BD 0.121282 ABCDE 0.091561 CE 0.055661 ABCD 0.055295 ABF 0.040957 ABEF 0.038514 BCF 0.036769 BF 0.034449 D 0.031847 CD 0.030038 A 0.029062 AC 0.028840 E 0.025770 ABCEF 0.018652 AD 0.…
node 243: BE 78.773918 ABE 8.282768 B 7.684231 AB 2.252624 BEF 0.833647 BCE 0.770050 BC 0.389035 BDE 0.254061 BF 0.154235 ABEF 0.134437 BD 0.077061 ABF 0.074709 ABCE 0.059993 ABD 0.040802 E 0.040344 ABDE 0.034918 A 0.023450 ABC 0.021728 C 0.019410 AE 0.015328 F 0.011094 AF 0.008104 EF 0.007310 BCD 0.004913 BCEF 0.004273 BDEF 0.004216 BCDE 0.003360 AEF 0.003042 ABDF 0.002308 BDF 0.002259 AD 0.0019…
node 244: BE 83.597679 B 15.983039 ABE 0.136955 AB 0.126935 E 0.086150 BC 0.023861 BCE 0.015075 BEF 0.005227 BD 0.004617 BF 0.003899 BDE 0.003719 A 0.003616 ABF 0.001836 ABD 0.001534 ABC 0.001087 C 0.001059 AE 0.000980 F 0.000799 AF 0.000372 BCD 0.000363 EF 0.000247 D 0.000226 AD 0.000120 CE 0.000091 AEF 0.000084 BDF 0.000075 ABDF 0.000071 AC 0.000052 BCF 0.000041 DE 0.000038 CD 0.000029 ABCD 0.0…
node 245: B 90.205879 BE 9.174304 AB 0.258634 BC 0.127147 E 0.106664 BD 0.055067 ABE 0.020929 C 0.014369 A 0.011183 BCD 0.004927 BF 0.003855 BCE 0.003676 BDE 0.003254 D 0.002623 BEF 0.001865 ABD 0.001241 ABC 0.001184 CD 0.000739 AE 0.000583 ABF 0.000484 F 0.000228 BCF 0.000187 BDF 0.000150 EF 0.000141 AD 0.000140 AF 0.000140 DE 0.000094 AC 0.000076 CE 0.000039 DF 0.000036 AEF 0.000034 CF 0.000022…
node 246: B 91.376762 BE 7.866331 AB 0.256776 E 0.122205 BD 0.082973 A 0.051961 D 0.048521 F 0.046254 BF 0.035579 BC 0.031519 ABE 0.016048 AE 0.007473 AD 0.007322 DF 0.007254 AF 0.007192 DE 0.007119 EF 0.007021 BDE 0.004840 BEF 0.003950 C 0.002834 ABD 0.001455 ADF 0.000990 ABF 0.000961 DEF 0.000955 ADE 0.000954 AEF 0.000950 BDF 0.000729 BCD 0.000634 BCE 0.000578 CD 0.000362 AC 0.000253 CE 0.00024…
node 247: B 99.933548 BE 0.048827 E 0.007326 D 0.002578 AB 0.001732 A 0.001639 F 0.001379 BD 0.000639 BF 0.000334 BC 0.000288 DE 0.000276 AD 0.000274 DF 0.000272 AE 0.000219 EF 0.000196 AF 0.000195 C 0.000105 ADF 0.000031 DEF 0.000031 ADE 0.000030 AEF 0.000025 CD 0.000015 CE 0.000009 AC 0.000008 CF 0.000008 ADEF 0.000004 CDF 0.000001 ACD 0.000001 CDE 0.000001 ACF 0.000001 ACE 0.000001 CEF 0.00000…
node 248: B 99.945602 D 0.047075 BE 0.003824 E 0.000803 A 0.000412 F 0.000398 AB 0.000337 C 0.000324 BD 0.000296 BF 0.000287 BC 0.000286 DE 0.000085 DF 0.000080 AD 0.000080 CD 0.000067 AE 0.000011 EF 0.000011 AF 0.000010 CE 0.000001 AC 0.000001 CF 0.000001 AEF 0.000001 DEF 0.000001 ADE 0.000001 ADF 0.000001 ABE 0.000000 BEF 0.000000 BCE 0.000000 CDE 0.000000 CDF 0.000000 ACD 0.000000 ADEF 0.00000…
node 249: B 99.980858 BE 0.008116 E 0.007065 D 0.001891 F 0.000387 C 0.000384 BF 0.000266 BC 0.000265 BD 0.000249 AB 0.000194 A 0.000079 DE 0.000049 EF 0.000046 CE 0.000044 DF 0.000027 CD 0.000026 CF 0.000024 AE 0.000010 AD 0.000005 CDF 0.000003 DEF 0.000002 AF 0.000002 CEF 0.000002 CDE 0.000002 AC 0.000002 BEF 0.000001 BCE 0.000000 ABE 0.000000 ADF 0.000000 AEF 0.000000 ADE 0.000000 CDEF 0.00000…
node 250: B 99.988884 A 0.005071 AB 0.002564 E 0.000643 BE 0.000641 D 0.000282 AE 0.000256 F 0.000238 AD 0.000225 AF 0.000225 C 0.000139 BF 0.000109 BD 0.000109 BC 0.000076 AC 0.000073 EF 0.000060 DE 0.000059 DF 0.000052 ADF 0.000046 AEF 0.000045 ADE 0.000045 CE 0.000023 CD 0.000020 CF 0.000020 DEF 0.000018 ADEF 0.000016 ACE 0.000012 ACF 0.000012 ACD 0.000012 CEF 0.000004 CDE 0.000004 CDF 0.00000…
node 251: B 99.934151 A 0.032976 E 0.014208 AB 0.008838 BE 0.003424 F 0.001099 C 0.001082 D 0.001025 BD 0.000738 BF 0.000729 AE 0.000572 BC 0.000568 AF 0.000150 AD 0.000150 AC 0.000080 EF 0.000048 DE 0.000044 CE 0.000038 AEF 0.000012 ADE 0.000012 ADF 0.000012 DF 0.000011 CF 0.000007 CD 0.000007 ACE 0.000004 DEF 0.000004 ACD 0.000003 ACF 0.000003 ADEF 0.000002 CEF 0.000001 CDE 0.000001 CDF 0.00000…
node 252: B 92.341385 A 7.364129 AB 0.151198 F 0.032145 C 0.024836 E 0.014055 D 0.011250 BE 0.009551 BD 0.008226 BF 0.007929 AE 0.006951 AF 0.006932 AD 0.006924 AC 0.006905 BC 0.004149 EF 0.001273 DE 0.000569 DF 0.000542 CD 0.000418 CF 0.000175 DEF 0.000142 CE 0.000127 AEF 0.000025 ADE 0.000021 ADF 0.000021 ACD 0.000018 ACE 0.000017 ACF 0.000017 CEF 0.000010 CDE 0.000009 CDF 0.000008 BDE 0.000007…
node 253: B 91.833969 A 7.789837 AB 0.200686 BE 0.025308 BD 0.024366 BF 0.024112 F 0.020896 C 0.020089 E 0.014584 D 0.013586 BC 0.009886 AC 0.004267 AD 0.003612 AE 0.003611 AF 0.003599 EF 0.001685 DE 0.001287 DF 0.001271 BDE 0.000545 BEF 0.000538 BDF 0.000533 DEF 0.000374 CD 0.000330 CF 0.000213 CE 0.000187 BDEF 0.000133 BCD 0.000046 BCE 0.000045 BCF 0.000044 ABD 0.000044 ABE 0.000042 ABF 0.00003…
node 254: B 95.793961 A 1.662862 C 0.589392 BE 0.369833 BD 0.367905 BF 0.367582 BC 0.168718 F 0.153555 D 0.151055 E 0.150942 AB 0.031479 BDE 0.026922 BEF 0.026905 BDF 0.026771 EF 0.020799 DE 0.020656 DF 0.020611 CD 0.010370 CE 0.010325 CF 0.010312 BCE 0.003054 BCD 0.003043 BCF 0.003041 DEF 0.002798 BDEF 0.002655 AD 0.000702 AE 0.000701 AF 0.000700 AC 0.000661 CDE 0.000329 CEF 0.000328 CDF 0.00032…
node 255: B 99.766556 C 0.153883 A 0.046226 D 0.006973 E 0.005572 F 0.005338 BE 0.004536 BF 0.002836 BD 0.002806 BC 0.002069 EF 0.000550 DE 0.000537 DF 0.000519 AB 0.000347 CE 0.000271 CF 0.000261 CD 0.000260 BEF 0.000101 BDE 0.000099 BDF 0.000062 DEF 0.000060 AC 0.000028 AE 0.000026 AF 0.000025 AD 0.000024 BDEF 0.000008 CDE 0.000007 CEF 0.000007 CDF 0.000007 BCE 0.000001 BCF 0.000001 CDEF 0.0000…
node 256: B 99.878845 C 0.095771 BC 0.009120 BE 0.006379 E 0.004660 A 0.002047 D 0.000616 BD 0.000597 F 0.000508 BF 0.000485 AB 0.000345 CE 0.000086 CD 0.000079 DE 0.000077 EF 0.000074 CF 0.000065 DF 0.000065 AC 0.000046 AE 0.000031 AD 0.000024 AF 0.000023 DEF 0.000011 BDE 0.000010 BEF 0.000009 BCE 0.000003 ADF 0.000003 BDF 0.000003 ADE 0.000002 AEF 0.000002 ABE 0.000002 CDE 0.000002 CDF 0.000002…
node 257: B 99.748093 C 0.127330 BC 0.085237 BE 0.010216 E 0.007633 D 0.006566 BD 0.006432 AB 0.002096 BF 0.001637 CE 0.001154 CD 0.001136 A 0.000899 F 0.000742 AC 0.000225 CF 0.000208 DE 0.000118 AE 0.000042 EF 0.000036 AD 0.000036 DF 0.000036 CDE 0.000028 BCE 0.000014 BCD 0.000013 ACE 0.000009 ACD 0.000009 CDF 0.000008 CEF 0.000007 BDE 0.000007 AF 0.000006 ABC 0.000004 BCF 0.000003 ABE 0.000003…
node 258: B 99.864731 C 0.054046 BC 0.040167 BE 0.010275 E 0.007957 AB 0.007364 A 0.006705 BD 0.002115 BF 0.001627 D 0.001405 AE 0.000680 F 0.000660 CE 0.000558 CD 0.000429 AC 0.000377 CF 0.000161 DE 0.000154 AD 0.000138 EF 0.000075 AF 0.000071 ADE 0.000048 ACE 0.000039 AEF 0.000031 ABE 0.000030 DF 0.000024 CDE 0.000021 ACD 0.000015 CEF 0.000010 CDF 0.000009 ACF 0.000008 BCE 0.000008 DEF 0.000007…
node 259: B 99.858406 C 0.070497 BC 0.013193 D 0.009294 BE 0.005684 E 0.005475 CD 0.003544 BD 0.003481 AB 0.002388 CE 0.002265 A 0.002169 BF 0.002086 DE 0.001926 AC 0.001794 AD 0.001706 CF 0.001692 DF 0.001638 F 0.001505 ACD 0.000823 CDF 0.000821 CDE 0.000797 AE 0.000760 ADE 0.000712 ADF 0.000711 DEF 0.000687 EF 0.000574 ACF 0.000545 ACEF 0.000544 ACE 0.000543 CEF 0.000527 AEF 0.000513 AF 0.00051…
node 260: B 97.588463 C 1.801858 D 0.180468 CD 0.114588 BD 0.061858 CE 0.034482 AC 0.034349 CF 0.034317 BE 0.018977 AB 0.018569 BF 0.018531 E 0.018070 A 0.016309 F 0.015948 BC 0.013973 DE 0.003655 AD 0.003510 DF 0.003460 ACF 0.002173 ACE 0.002172 CEF 0.002165 ACD 0.001591 CDF 0.001590 CDE 0.001585 AE 0.001200 EF 0.001094 AF 0.001051 AEF 0.000552 ACEF 0.000492 ADE 0.000404 ADF 0.000404 DEF 0.00039…
node 261: B 56.897694 D 25.496674 CD 2.347259 DE 2.287361 AD 2.287277 DF 2.287241 C 1.728415 BD 0.805202 E 0.697907 A 0.696872 F 0.696658 ADF 0.260865 ADE 0.260860 DEF 0.260855 CDF 0.256980 ACD 0.256980 CDE 0.256972 BE 0.253865 AB 0.253509 BF 0.253475 BC 0.251414 CE 0.165354 AC 0.165237 CF 0.165208 AE 0.134438 EF 0.134344 AF 0.134306 ADEF 0.038817 ACDF 0.038113 CDEF 0.038111 ACDE 0.038111 ACF 0.0…
[SUPPLEMENT]
===============================================================
alt	null	LnLalt	LnLnull	DFalt	DFnull	DF	Dstatistic	pval	test	tail	AIC1	AIC2	AICwt1	AICwt2	AICweight_ratio_model1	AICweight_ratio_model2
DEC+J	DEC	-418.8	-418.8	3	2	1	-0.0050	1	chi-squared	one-tailed	843.7	841.7	0.27	0.73	0.37	2.73
DIVALIKE+J	DIVALIKE	-425.2	-425.2	3	2	1	-0.0082	1	chi-squared	one-tailed	856.3	854.3	0.27	0.73	0.37	2.73
BAYAREALIKE+J	BAYAREALIKE	-408.3	-410.8	3	2	1	5.01	0.025	chi-squared	one-tailed	822.6	825.6	0.82	0.18	4.51	0.22
# The p-value of the LRT (Likelihood Ratio Test) tells you whether or not you can reject
# the null hypothesis that without J and +J confer equal likelihoods on the data.
[END]
