# Supplementary material for: Study of Mitogenomes Provides Implications for the Phylogenetics and Evolution of the Infraorder Muscomorpha in Diptera
Source: Ecol Evol. 2025 Jan 16;15(1):e70832. doi: 10.1002/ece3.70832 (PMC11739608; doi:10.1002/ece3.70832)
Supplement: Supplementary file 11 — Tables S2‐S7 [file ECE3-15-e70832-s010.xlsx]

## Sheet: Table S2
Supplementary Table 2. A total of 131 species of mitogenomes selected for comparative and phylogenetic analyses in the infraorder Muscomorpha, with 16 speices in 11 families being newly sequenced in this study.
Superfamily	Family	Subfamily	Species	GenBank nos.	Note
Ingroup: Muscomorpha
Nemestrinoidea	Nemestrinidae	Nemestrininae	Trichophthalma punctata	NC_008755
Asiloidea	Asilidae	-	Satanas sp.	KT225300
		-	Leptogaster longicauda	KT225296
		Dasypogoninae	Dasypogon diadema	NC_045239
		Asilinae	Clephydroneura sp.※	MT424762	new
	Bombyliidae	Anthracinae	Hemipenthes neimengguensis	NC_053887
		-	Systropus daiyumshanus※	MT511117	new
	Therevidae	-	Thereva unica	OX465287
Empidoidea	Dolichopodidae	Diaphorinae	Argyra pingwuensis	NC_051891
		Sciapodinae	Condylostylus luteicoxa	NC_067856
	Empididae	Empidinae	Calohilara tibetensis	NC_059903
		Empidinae	Empis separata	NC_053939
		-	Hercostomus potanini※	MT511125	new
	Hybotidae	Hybotinae	Hybos grossipes	NC_064390
		Ocydromiinae	Anthalia sp.	NC_051551
Platypezoidea	Phoridae	Diplonevra	Diplonevra peregrina	NC_056116
		-	Puliciphora borinquenensis	NC_058580
	Platypezidae	-	Platypeza sp.	MF774217
	Lonchopteridae	-	Lonchoptera multiseta	MF774215
Syrphoidea	Syrphidae	Eristalinae	Orthonevra geniculata	NC_050314
		Eristalinae	Tigridemyia acanthofemurilis	NC_067057
		Syrphinae	Simosyrphus grandicornis	NC_008754
		-	Phytomia zonata※	MT511105	new
		-	Asarkina porcina※	MT511106	new
		-	Microdon sp.※	MT511101	new
		-	Melanostoma sp.※	MT511120	new
	Pipunculidae	-	Cephalops aeneus	MT584144
		-	Tomosvaryella palliditarsis	MT410821
		-	Dorylomorpha xanthopus	MT410810
		-	Pipunculus sp.	MF774216
Conopoidea	Conopidae	-	Conops quadrifasciatus	OX457084
		-	Myopa testacea	OX451350
		-	Thecophora atra	OW569402
Carnoidea	Chloropidae	-	Anatrichus pygmaeus	NC_063616
		-	Cadrema minor	NC_072207
	Milichiidae	-	Phyllomyza obliquusa	MT462165
		-	Aldrichiomyza flaviventris	MT462160
		-	Phyllomyza sp.	OP612805
Diopsoidea	Nothybidae	-	Nothybus sumatranus	NC_059897
	Psilidae	Psilinae	Chamaepsila testudinaria	NC_065363
		Psilinae	Loxocera sinica	NC_065368
Ephydroidea	Drosophilidae	-	Drosophila melanogaster	NC_024511
		-	Drosophila yakuba	NC_001322
	Ephydridae	Hydrelliinae	Paralimna concors	NC_059721
		-	Scatella tenuicosta	MK353462
Lauxanioidea	Celyphidae	-	Spaniocelyphus pilosus	NC_034924
		-	Celyphus obtectus	KX372558
	Lauxaniidae	-	Homoneura interstincta	NC_060541
		-	Pachycerina decemlineata	NC_034923
		-	Homoneura trypetisoma※	MT511108	new
		-	Homoneura sp.※	MT511111	new
		-	Lauxaniidae sp.※	MT511112	new
	Chamaemyiidae	-	Chamaemyia juncorum	KX372560
	Celyphidae	-	Spaniocelyphus sp.※	MT511119	new
Nerioidea	Cypselosomatidae	-	Formicosepsis sp	MK644824
	Micropezidae	-	Compsobata cibaria	MT628581
Opomyzoidea	Agromyzidae	Agromyzinae	Melanagromyza sojae	NC_030246
		Phytomyzinae	Liriomyza bryoniae	NC_016713
	Fergusoninidae	-	Fergusonina taylori	NC_016865
		-	Fergusonina sp.	HQ872008
	Anthomyzidae	-	Anthomyza sp.	MK994187
	Clusiidae	-	Clusia tigrina	OV050035
		-	Clusiodes albimanus	MT483689
Sciomyzoidea	Dryomyzidae	-	Dryomyza anilis	NC_063098
	Sepsidae	-	Nemopoda mamaevi	NC_026866
	Sciomyzidae	-	Coremacera marginata	OU612049
		-	Pherbina coryleti	OX030954
		-	Trypetoptera punctulata	MK644823
Sphaeroceroidea	Heleomyzidae	-	Suillia bicolor	MT920421
Tephritoidea	Lonchaeidae	-	Silba sp.	MK913844
	Piophilidae	-	Piophila casei	NC_065378
		-	Piophila megastigmata	OL322703
	Ulidiidae	-	Tetanops sintenisi	MT795181
	Platystomatidae	-	Prosthiochaeta sp.	MT528242
		-	Rivellia apicalis	NC_070050
		-	Loxoneura sp.※	MT511102	new
	Tephritidae	-	Bactrocera oleae	NC_005333
		-	Zeugodacus diversus	NC_071733
		-	Zeugodacus depressa※	MT477832	new
Hippoboscoidea	Hippoboscidae	-	Melophagus ovinus	NC_037368
		-	Ornithomya biloba	NC_061211
	Nycteribiidae	Nycteribiinae	Nycteribia parvula	NC_068095
		Nycteribiinae	Phthiridium szechuanum	NC_068222
	Streblidae	Brachytarsininae	Brachytarsina amboinensis	NC_071917
		Trichobiinae	Paradyschiria parvula	NC_044702
		Trichobiinae	Paratrichobius longicrus	NC_044652
	Glossinidae	-	Glossina austeni	MZ826152
		-	Glossina pallidipes	MK609854
Muscoidea	Anthomyiidae	Anthomyiinae	Delia antiqua	NC_028226
		Anthomyiinae	Hylemya vagans	NC_050317
		Pegomyinae	Pegoplata infirma	NC_050312
	Fanniidae	-	Fannia scalaris	NC_053661
		-	Fannia canicularis	NC_068710
	Muscidae	-	Musca sorbens	NC_037910
		-	Hydrotaea ignava	NC_037195
		-	Musca domestica	NC_024855
	Scathophagidae	Scathophaginae	Norellisoma spinimanum	NC_050316
		Scathophaginae	Scathophaga stercoraria	NC_024856
Oestroidea	Calliphoridae	Calliphorinae	Aldrichina grahami	NC_026996
		Calliphorinae	Chrysomya megacephala※	MT511113	new
		Chrysomyinae	Chrysomya nigripes	NC_028412
		Luciliinae	Lucilia sericata	NC_009733
	Oestridae	Cephenemyiinae	Cephenemyia trompe	NC_045881
		Gasterophilinae	Gasterophilus pecorum	NC_029812
		Hypodermatinae	Cephalopina titillator	NC_046479
		Hypodermatinae	Hypoderma sinense	NC_071819
		Hypodermatinae	Hypoderma lineatum	NC_013932
		Oestrinae	Oestrus ovis	NC_059851
		Cephenemyiinae	Cephenemyia stimulator	NC_059850
		Gasterophilinae	Gasterophilus nasalis	NC_042781
		Gasterophilinae	Gyrostigma rhinocerontis	NC_042379
		Oestrinae	Rhinoestrus usbekistanicus	NC_045882
	Polleniidae	-	Pollenia pediculata	NC_053684
	Sarcophagidae	Agriinae	Agria mihalyii	NC_069296
		-	Blaesoxipha lapidosa	NC_063664
		Miltogramminae	Miltogramma oestracea	NC_059872
		Miltogramminae	Phrosinella nasuta	NC_059868
		Miltogramminae	Protomiltogramma cincta	NC_063942
		-	Oxysarcodexia varia	NC_041073
		Paramacronychiinae	Goniophyto honshuensis	NC_059871
		-	Peckia collusor	NC_041079
		-	Ravinia pernix	NC_026196
		-	Sarcophaga diminuta	NC_053674
		-	Sarcophaga graciliforceps	NC_053667
		-	Blepharipa sp.※	MT511109	new
	Tachinidae	Dexiinae	Trixa longipennis	NC_071919
		Exoristinae	Blondelia inclusa	NC_072701
		Phasiinae	Lophosia angusticauda	NC_072285
		-	Tachinidae sp.※	MT511123	new
	Rhinophoridae	-	Phyto melanocephala	OW799239
	Rhiniidae	-	Stomorhina lunata	OW121746
Outgroup: Xylophagomorpha
Xylophagoidea	Xylophagaidae	Coenomyiinae	Coenomyia ferruginea	NC_051549
		-	Dialysis sp.	KT225293
		-	Heterostomus sp.	MH817480

## Sheet: Table S3
Table S3. Calibration point, fossil information, calibrating scheme and references used in the analyses for estimating divergence dates.
Calibration point	Fossil species	Fossil type	soft maximum bound (97.5% probability)	references	prior setting (Ma)*
Brachycera (crown), Root	Oligophryne fungivoroides	Amber	195-201.3	3	>195
Bombyliidae（stem）	Palaeoplatypygus zaitzevi	Amber	165-194	4	170
Eremoneura (crown)	Protoreogeton	Amber	165-160	3	>160
Empidoidea (crown)	Dianafranksia fisheri	Amber	137-139	3	>137
Carnoidea	_	_	68.3±3.25	6	68.3
Hippoboscoidea (crown)）	Glossina oligocenus	Amber	33.9-37.8	6,7	57.5
References:
1. W. Krzemiński, E. Krzemińska, and F. Papier. 1994. Grauvogelia arzvilleriana sp. n. - the oldest diptera species (Lower/Middle Triassic of France).?Acta Zoologica Cracoviensia?37(2):95-99?[M. Clapham/J. Karr/J. Karr]
2. Krzemiński, Wiesław, Iwona Kania-Kłosok, Ewa Krzemińska, Jan Ševčík, and Agnieszka Soszyńska-Maj. 2021. Fossils Shed a New Light on the Diversity and Disparity of the Family Limoniidae (Diptera, Nematocera). Insects 12, no. 3: 206. https://doi.org/10.3390/insects12030206
3. Grimaldi DA, Engel MS. 2005. The evolution of insects. Cambridge: Cambridge University Press.
4. Li X, Teasdale LC, Bayless KM, Ellis AG, Wiegmann BM, Lamas CJE, Lambkin CL, Evenhuis NL, Nicholls JA, Hartley D, Shin S, Trautwein M, Zwick A, Lessard BD, Yeates DK. Phylogenomics reveals accelerated late Cretaceous diversification of bee flies (Diptera: Bombyliidae). Cladistics. 2021 Jun;37(3):276-297. doi: 10.1111/cla.12436. Epub 2020 Nov 20. PMID: 34478201.
5. Grimaldi, D. A. (2016). Diverse orthorrhaphan flies (Insecta: Diptera: Brachycera) in amber from the Cretaceous of Myanmar: Brachycera in Cretaceous Amber, Part VII. Bull. Am. Mus. Nat. Hist. 408, 1–131. doi: 10.1206/0003-0090408.1.1
6. Song (2022).Phylogenetic relationships of Brachycera (Insecta:Diptera) inferred from mitochondrial genome sequences
7. Wiegmann BM, Trautwein MD, Winkler IS, Barr NB, Kim JW, Lambkin C, Trautwein MD, Winkler IS, Barr NB, Kim JW, Lambkin C, Bertone MA, Cassel BK, Bayless KM, Heimberg AM, Wheeler BM.2011. Episodic radiations in the fly tree of life. Proceedings of the National Academy of Sciences of the United States of America 108: 5690–5695.

## Sheet: Table S4
Table S4. The distribution information for ancestral state estimation in the present study. A (Afrotropical region), B (Palaearctic region), C (Oriental region), D (Australasian), E (Nearctic region) and F (Neotropical region) respectively.
ID	Species	Distribution
1	Microdon sp.※	ABCDEF
2	Zeugodacus depressa※	B
3	Loxoneura sp.※	C
4	Asarkina porcina※	BC
5	Phytomia zonata※	BC
6	Hercostomus potanini※	BC
7	Tachinidae sp.※	ABCDEF
8	Melanostoma sp.※	ABCDEF
9	Spaniocelyphus sp.※	ABC
10	Systropus daiyumshanus※	C
11	Chrysomya megacephala※	ABCDEF
12	Lauxaniidae sp.※	ABCDEF
13	Homoneura sp.※	ABCDEF
14	Blepharipa sp.※	BCDEF
15	Homoneura trypetisoma※	ABCDE
16	Clephydroneura sp.※	C
17	Thereva unica	B
18	Conops quadrifasciatus	B
19	Myopa testacea	B
20	Pherbina coryleti	B
21	Phyto melanocephala	BE
22	Thecophora atra	BF
23	Stomorhina lunata	AB
24	Clusia tigrina	B
25	Coremacera marginata	B
26	Phyllomyza sp.	BC
27	Piophila megastigmata	AB
28	Blondelia inclusa	B
29	Lophosia angusticauda	B
30	Cadrema minor	C
31	Trixa longipennis	B
32	Brachytarsina amboinensis	CD
33	Hypoderma sinense	B
34	Zeugodacus diversus	BC
35	Rivellia apicalis	BC
36	Agria mihalyii	B
37	Fannia canicularis	ABDEF
38	Phthiridium szechuanum	B
39	Nycteribia parvula	C
40	Condylostylus luteicoxa	C
41	Tigridemyia acanthofemurilis	BC
42	Piophila casei	ABDEF
43	Loxocera sinica	C
44	Chamaepsila testudinaria	B
45	Hybos grossipes	BC
46	Protomiltogramma cincta	D
47	Blaesoxipha lapidosa	B
48	Anatrichus pygmaeus	C
49	Dryomyza anilis	BE
50	Ornithomya biloba	AB
51	Homoneura interstincta	B
52	Calohilara tibetensis	B
53	Nothybus sumatranus	C
54	Miltogramma oestracea	B
55	Goniophyto honshuensis	B
56	Phrosinella nasuta	B
57	Oestrus ovis	ABCDEF
58	Cephenemyia stimulator	B
59	Paralimna concors	C
60	Puliciphora borinquenensis	BCE
61	Diplonevra peregrina	BCD
62	Empis separata	ABCDEF
63	Hemipenthes neimengguensis	B
64	Pollenia pediculata	ABDEF
65	Sarcophaga diminuta	B
66	Sarcophaga graciliforceps	B
67	Fannia scalaris	ABEF
68	Argyra pingwuensis	C
69	Anthalia sp.	BE
70	Hylemya vagans	B
71	Norellisoma spinimanum	BE
72	Orthonevra geniculata	B
73	Pegoplata infirma	BE
74	Cephalopina titillator	AB
75	Rhinoestrus usbekistanicus	ABDEF
76	Cephenemyia trompe	BE
77	Dasypogon diadema	B
78	Paradyschiria parvula	F
79	Paratrichobius longicrus	EF
80	Gasterophilus nasalis	ABDEF
81	Gyrostigma rhinocerontis	A
82	Peckia collusor	BF
83	Oxysarcodexia varia	DEF
84	Musca sorbens	ABCD
85	Melophagus ovinus	ABDEF
86	Hydrotaea ignava	BCE
87	Spaniocelyphus pilosus	C
88	Pachycerina decemlineata	C
89	Melanagromyza sojae	ABCDF
90	Gasterophilus pecorum	AB
91	Chrysomya nigripes	BCD
92	Delia antiqua	BE
93	Aldrichina grahami	BC
94	Nemopoda mamaevi	B
95	Ravinia pernix	B
96	Scathophaga stercoraria	ABCEF
97	Musca domestica	ABCDEF
98	Drosophila melanogaster	ABCDEF
99	Fergusonina taylori	D
100	Liriomyza bryoniae	BC
101	Hypoderma lineatum	BE
102	Lucilia sericata	ABCDEF
103	Trichophthalma punctata	D
104	Simosyrphus grandicornis	D
105	Bactrocera oleae	ABCE
106	Drosophila yakuba	A
107	Glossina austeni	A
108	Suillia bicolor	BE
109	Tetanops sintenisi	B
110	Compsobata cibaria	B
111	Cephalops aeneus	B
112	Prosthiochaeta sp.	B
113	Clusiodes albimanus	B
114	Phyllomyza obliquusa	C
115	Aldrichiomyza flaviventris	B
116	Tomosvaryella palliditarsis	BE
117	Dorylomorpha xanthopus	BE
118	Anthomyza sp.	ABCEF
119	Silba sp.	ABCE
120	Formicosepsis sp.	C
121	Trypetoptera punctulata	B
122	Glossina pallidipes	A
123	Scatella tenuicosta	BCDEF
124	Platypeza sp.	ABE
125	Pipunculus sp.	ABCDEF
126	Lonchoptera multiseta	BC
127	Chamaemyia juncorum	BE
128	Celyphus obtectus	C
129	Satanas sp.	B
130	Leptogaster longicauda	B
131	Fergusonina sp.	D

## Sheet: Table S5
Supplementary Table 5. The results of model test for inferring biogeographic history.
#Results of Model Test#
	LnL	numparams	d	e	j	AICc	AICc_wt
DEC	-418.8	2	0.004	0.0049	0	841.8	6.2e-05
DEC+J	-418.8	3	0.004	0.0049	1e-05	843.9	2.2e-05
DIVALIKE	-425.2	2	0.0042	0.005	0	854.4	1.1e-07
DIVALIKE+J	-425.2	3	0.0042	0.005	1e-05	856.5	3.8e-08
BAYAREALIKE	-410.8	2	0.0033	0.0088	0	825.7	0.19
BAYAREALIKE+J	-408.3	3	0.003	0.007	0.0056	822.8	0.81
# Use the highest AICc_wt to select the best model
===============================================================
alt	null	LnLalt	LnLnull	DFalt	DFnull	DF	Dstatistic	pval	test	tail	AIC1	AIC2	AICwt1	AICwt2	AICweight_ratio_model1	AICweight_ratio_model2
DEC+J	DEC	-418.8	-418.8	3	2	1	-0.005	1	chi-squared	one-tailed	843.7	841.7	0.27	0.73	0.37	2.73
DIVALIKE+J	DIVALIKE	-425.2	-425.2	3	2	1	-0.0082	1	chi-squared	one-tailed	856.3	854.3	0.27	0.73	0.37	2.73
BAYAREALIKE+J	BAYAREALIKE	-408.3	-410.8	3	2	1	5.01	0.025	chi-squared	one-tailed	822.6	825.6	0.82	0.18	4.51	0.22
# The p-value of the LRT (Likelihood Ratio Test) tells you whether or not you can reject
# the null hypothesis that without J and +J confer equal likelihoods on the data.

## Sheet: Table S6
Supplementary Table 6. The long branch score calculation for PCGsRNA dataset based on partition model are listed in descending order.
Species	Long branch score
Phthiridium szechuanum	148.818
Nycteribia parvula	147.129
Coremacera marginata	91.9926
Thecophora atra	66.9882
Pherbina coryleti	60.1943
Trypetoptera punctulata	58.9698
Puliciphora borinquenensis	57.5389
Satanas sp.	48.3501
Clephydroneura sp.※	44.6031
Paradyschiria parvula	42.5435
Conops quadrifasciatus	34.5878
Brachytarsina amboinensis	23.6455
Myopa testacea	21.6854
Paratrichobius longicrus	21.3331
Gyrostigma rhinocerontis	20.4347
Leptogaster longicauda	20.3778
Fergusonina sp.	19.827
Fergusonina taylori	19.827
Systropus daiyumshanus※	18.9556
Argyra pingwuensis	15.7441
Dasypogon diadema	15.4289
Hemipenthes neimengguensis	15.3614
Condylostylus luteicoxa	14.9845
Prosthiochaeta sp.	14.8679
Gasterophilus nasalis	14.6517
Pipunculus sp.	14.2299
Microdon sp.※	13.689
Trichophthalma punctata	13.1684
Chamaemyia juncorum	11.6187
Gasterophilus pecorum	11.3825
Hercostomus potanini※	11.1268
Melophagus ovinus	10.9499
Dialysis sp.	10.7532
Cephalopina titillator	10.3269
Loxoneura sp.※	8.96817
Lophosia angusticauda	8.52024
Zeugodacus depressa※	5.933
Tetanops sintenisi	5.28881
Rivellia apicalis	4.14566
Phyllomyza sp.	3.75121
Bactrocera oleae	2.53778
Coenomyia ferruginea	1.83302
Phyllomyza obliquusa	0.838249
Zeugodacus diversus	0.782835
Diplonevra peregrina	0.240276
Nothybus sumatranus	0.030306
Hybos grossipes	-0.455719
Platypeza sp.	-0.53698
Dorylomorpha xanthopus	-0.979609
Cephalops aeneus	-2.13101
Clusiodes albimanus	-2.23704
Trixa longipennis	-2.47139
Pachycerina decemlineata	-2.74863
Melanagromyza sojae	-2.8127
Liriomyza bryoniae	-2.83902
Clusia tigrina	-3.3325
Formicosepsis sp	-3.36829
Tomosvaryella palliditarsis	-3.41389
Glossina austeni	-3.57114
Oestrus ovis	-3.91075
Rhinoestrus usbekistanicus	-3.98387
Nemopoda mamaevi	-4.92736
Hypoderma sinense	-5.34042
Thereva unica	-5.76135
Hypoderma lineatum	-5.83165
Ornithomya biloba	-6.5866
Loxocera sinica	-6.78219
Asarkina porcina※	-7.28217
Tigridemyia acanthofemurilis	-7.42985
Empis separata	-8.50313
Aldrichiomyza flaviventris	-8.8642
Celyphus obtectus	-9.26694
Lonchoptera multiseta	-9.32687
Glossina pallidipes	-9.81697
Dryomyza anilis	-9.94022
Heterostomus sp.	-11.0624
Anatrichus pygmaeus	-11.7091
Calohilara tibetensis	-12.0032
Phrosinella nasuta	-12.0451
Homoneura interstincta	-12.1234
Anthalia sp.	-12.1864
Cadrema minor	-12.5548
Miltogramma oestracea	-12.6213
Simosyrphus grandicornis	-13.1207
Cephenemyia stimulator	-13.2132
Anthomyza sp.	-13.9756
Melanostoma sp.※	-13.9983
Cephenemyia trompe	-14.134
Orthonevra geniculata	-14.3426
Tachinidae sp.※	-14.4419
Spaniocelyphus pilosus	-14.4542
Agria mihalyii	-14.653
Suillia bicolor	-14.733
Homoneura trypetisoma※	-14.979
Spaniocelyphus sp.※	-14.9969
Blepharipa sp.※	-15.208
Homoneura sp.※	-15.3917
Phytomia zonata※	-15.4484
Blaesoxipha lapidosa	-15.5121
Chamaepsila testudinaria	-16.5536
Fannia scalaris	-16.7328
Blondelia inclusa	-17.0959
Paralimna concors	-17.2944
Lauxaniidae sp.※	-17.3617
Hylemya vagans	-17.4616
Compsobata cibaria	-18.7731
Peckia collusor	-18.8673
Piophila casei	-19.0438
Musca sorbens	-19.3992
Musca domestica	-19.5098
Piophila megastigmata	-19.5226
Scatella tenuicosta	-19.8337
Silba sp.	-19.844
Protomiltogramma cincta	-19.892
Drosophila yakuba	-20.1074
Pollenia pediculata	-20.1156
Hydrotaea ignava	-20.1381
Drosophila melanogaster	-20.3099
Fannia canicularis	-20.5124
Phyto melanocephala	-20.5816
Norellisoma spinimanum	-20.7438
Sarcophaga diminuta	-21.2157
Goniophyto honshuensis	-21.4054
Oxysarcodexia varia	-21.7325
Sarcophaga graciliforceps	-22.1176
Delia antiqua	-22.2516
Ravinia pernix	-24.5633
Aldrichina grahami	-24.9155
Chrysomya megacephala※	-25.1251
Chrysomya nigripes	-25.6249
Pegoplata infirma	-26.356
Scathophaga stercoraria	-26.563
Lucilia sericata	-26.7107
Stomorhina lunata	-27.3188

## Sheet: Table S7
Supplementary Table 7. Summary of support values that support specific taxonomic groups in 6 phylogenetic analyses.
Model	Partition						GTR+FO*H4				PMSF
Dataset	PCGsRNA		PCGs12RNA		PCGs		PCGsRNA		PCGs		AA
	BS	SH-aLRT	BS	SH-aLRT	BS	SH-aLRT	BS	PP	BS	PP	BS	PP
Nemestrinidae	s	s	s	s	s	s	s	s	s	s	s	s
Muscomorpha	100	98	99.9	77	99.8	98	87.6	86	99.7	92	100	100
Asiloidea	5.9	62	97.5	100	83.4	88	-	-	-	-	-	-
Therevidae	s	s	s	s	s	s	s	s	s	s	s	s
Bombyliidae	100	100	100	100	100	100	100	100	100	100	100	100
Asilidae	98	100	76.2	100	99.9	100	99.3	99	98.5	99	96	100
Empidoidea	-	-	-	-	-	-	-	-	-	-	80.4	80
Dolichopodidae	100	100	100	100	100	100	100	100	100	100	100	100
Empididae	100	100	100	100	100	100	99.8	100	100	100	99.8	99
Hybotidae	96.6	100	98.1	100	98.8	100	97.1	99	98.5	98	89.5	90
Cyclorrhapha	100	100	99.7	100	94.6	98	100	100	97.5	92	90.4	88
Platypezoidea	-	-	-	-	-	-	56.1	84	75.2	65	-	-
Platypezidae	s	s	s	s	s	s	s	s	s	s	s	s
Lonchopteridae	s	s	s	s	s	s	s	s	s	s	s	s
Phoridae	100	100	100	100	100	100	100	100	100	100	100	100
Syrphoidea	-	-	-	-	-	-	-	-	-	-	96.2	86
Pipunculidae	100	100	100	100	100	100	100	100	100	100	100	100
Syrphidae	100	100	100	100	100	100	100	100	100	100	100	100
Carnoidea	100	100	-	-	100	99	99.9	100	99.9	99	100	100
Milichiidae	-	-	-	-	-	-	-	-	-	-	-	-
Chloropidae	100	100	100	100	100	100	100	100	100	100	100	100
Opomyzoidea	-	-	-	-	-	-	-	-	-	-	-	-
Fergusoninidae	100	100	100	100	100	100	100	100	100	100	100	100
Anthomyzidae	s	s	s	s	s	s	s	s	s	s	s	s
Agromyzidae	100	100	100	100	100	100	100	100	100	100	100	100
Clusiidae	100	100	100	100	100	100	100	100	100	100	99.8	100
Conopoidea	97.9	100	99.8	100	86.3	98	100	100	99.6	100	99.5	100
Conopidae	97.9	100	99.8	100	86.3	98	100	100	99.6	100	99.5	100
Sciomyzoidea	-	-	-	-	-	-	-	-	-	-	-	-
Sciomyzidae	100	100	100	100	100	100	100	100	100	100	100	100
Dryomyzidae	s	s	s	s	s	s	s	s	s	s	s	s
Sepsidae	s	s	s	s	s	s	s	s	s	s	s	s
Diopsoidea	-	-	-	-	-	-	-	-	-	-	-	-
Nothybidae	s	s	s	s	s	s	s	s	s	s	s	s
Psilidae	100	100	100	100	100	100	100	100	100	100	100	100
Nerioidea	100	99	100	100	100	96	100	99	100	97	100	100
Micropezidae	s	s	s	s	s	s	s	s	s	s	s	s
Cypselosomatidae	s	s	s	s	s	s	s	s	s	s	s	s
Lauxanioidea	-	-	-	-	-	-	-	-	-	-	-	-
Celyphidae	100	100	100	100	100	100	100	100	100	100	100	100
Lauxaniidae	98.2	100	-	-	93.9	100	84.9	99	53.2	97	94.6	100
Chamaemyiidae	s	s	s	s	s	s	s	s	s	s	s	s
Sphaeroceroidea	s	s	s	s	s	s	s	s	s	s	s	s
Heleomyzidae	s	s	s	s	s	s	s	s	s	s	s	s
Tephritoidea	100	99	100	100	99.9	98	87.3	95	98.4	79	100	100
Lonchaeidae	s	s	s	s	s	s	s	s	s	s	s	s
Piophilidae	100	100	100	100	100	100	100	100	100	100	100	100
Ulidiidae	s	s	s	s	s	s	s	s	s	s	s	s
Tephritidae	100	100	100	100	100	100	100	100	100	100	100	100
Platystomatidae	100	100	99.9	100	100	100	100	100	100	100	99.9	100
Ephydroidea	98.5	99	97	100	99.1	100	95.9	98	99.6	100	99.5	100
Drosophiidae	100	100	100	100	100	100	100	100	100	100	100	100
Ephydridae	100	100	100	100	100	100	100	100	100	100	100	100
Hippoboscoidea	100	100	-	-	100	100	100	100	100	100	98.8	98
Glossinidae	100	100	100	100	100	100	100	100	100	100	100	100
Hippoboscidae	100	100	100	100	99.6	100	100	100	99.5	100	99.9	100
Streblidae	-	-	100	100	-	-	-	-	-	-	-	-
Nycteribiidae	100	100	100	100	100	100	100	100	100	100	100	100
Oestroidea	-	-	-	-	-	-	-	-	-	-	-	-
Oestridae	-	-	-	-	-	-	-	-	-	-	-	-
Rhinophoridae	s	s	s	s	s	s	s	s	s	s	s	s
Tachinidae	-	-	-	-	-	-	-	-	-	-	-	-
Sarcophagidae	-	-	-	-	-	-	-	-	-	-	-	-
Polleniidae	s	s	s	s	s	s	s	s	s	s	s	s
Rhiniidae	s	s	s	s	s	s	s	s	s	s	s	s
Calliphoridae	98.2	100	95.5	100	94.3	99	99.2	100	98	100	99.5	100
Muscoidea	99.6	100	96.9	98	99.1	100	99.1	100	99.5	100	-	-
Anthomyiidae	-	-	-	-	-	-	-	-	-	-	-	-
Scathophagidae	100	100	100	100	100	100	100	100	100	100	99.5	100
Fanniidae	100	100	100	100	100	100	100	100	100	100	100	100
Muscidae	88.2	100	93.3	99	95.9	99	74.3	100	90.7	99	98.5	100
Note: "-" indicates the monophyly of the clade not recovered by the dataset."s"indicates the clade only single species in the topology
